# Supplementary material for: Ethanol ingestion via frugivory in wild chimpanzees
Source: Sci Adv. 2025 Sep 17;11(38):eadw1665. doi: 10.1126/sciadv.adw1665 (PMC12442844; doi:10.1126/sciadv.adw1665)
Supplement: Supplementary file 2 — Tables S1 to S7 [file sciadv.adw1665_tables_s1_to_s7.zip]

Archive with 1 entries (1 files):
- sciadv.adw1665_tables_s1_to_s7.xlsx
