# Supplementary material for: Ethanol ingestion via frugivory in wild chimpanzees
Source: Sci Adv. 2025 Sep 17;11(38):eadw1665. doi: 10.1126/sciadv.adw1665 (PMC12442844; doi:10.1126/sciadv.adw1665)
Supplement: Supplementary file 2 — Tables S1 to S7 [file sciadv.adw1665_tables_s1_to_s7.zip › sciadv.adw1665_tables_s1_to_s7.xlsx]

## Sheet: Table S1_feeding percent
Ngogo 2018 & 2019
Species	Assay method(s)	n samples	Ethanol (% w/w)	% feeding Watts et al. (2012a)	% ethanol contribution
Ficus mucuso (2018+2019)	MOS/GC	122	0.4115	17.965	0.138464
Uvariopsis congensis (2018)	MOS	8	0.1286	9.98	0.0240386
Cordia millenii (2018)	MOS	4	0.22	4.824	0.0198778
Monodora myristica (2019)	GC	4	0.3723	4.6001	0.0320774
Morus mesozygia (2018)	MOS	5	0.3347	3.2566	0.0204154
Pouteria (=Aningeria) altissima (2018)	MOS	10	0.501	2.96	0.0277759
Ficus saussureana (=dawei; 2019)	GC	7	0.3676	2.4496	0.0168659
Chrysophyllum albidum (=Gambeya albida; 2018)	MOS	14	0.228	2.3433	0.0100069
Ficus natalensis (2018+2019)	MOS/GC	25	0.3099	2.2579	0.0131058
Ficus brachylepis (2018+2019)	MOS/GC	19	0.3838	1.5502	0.0111437
Warburgia ugandensis (2018+2019)	MOS/GC	13	0.19	0.4476	0.00159288
Ficus sur (=capensis; 2018)	MOS	9	0.189	0.2882	0.00102022
Phytolacca dodecandra (2018)	MOS	5	0.1231	0.1926	0.000444071
Ficus cyathistipula (2018)	MOS	6	0.2727	0.171	0.000873413
Antiaris toxicaria (2018)	MOS	3	0.2729	0.1041	0.000532099
SUM		254		53.3902	0.318234
Taï Cr2/MOS
Species	Assay method(s)	n samples	Ethanol (% w/w)	% feeding Gone Bi & Wittig (2019) North group	% ethanol contribution
Parinari excelsa	Cr2	149	0.403927	12.46	0.207287
Sacoglottis gabonensis	Cr2	51	0.303956	7.5	0.093891
Ficus spp. Ficus recurvata (= goliath) & Ficus saussureana (=dawei)	Cr2/MOS	26	0.019	3.3	0.00258237
Ficus saussureana (=dawei)	MOS	6	0.006
Ficus recurvata (= goliath)	Cr2/MOS	20	0.0233
Duboscia viridiflora	Cr2	13	0.173	0.64	0.00456013
Musanga cecropioides	Cr2	9	0.276	0.38	0.0043196
SUM		74		24.28	0.31264
					±
Ngogo 2019 GC only
Species	Assay method(s)	n samples	Ethanol (% w/w)	% feeding Watts et al. (2012a)	% ethanol contribution
Ficus mucuso	GC	107	0.3945	17.965	0.242128
Monodora myristica	GC	4	0.3723	4.6001	0.0585102
Ficus saussureana (=dawei)	GC	7	0.3676	2.4496	0.0307639
Ficus natalensis	GC	12	0.3287	2.2579	0.0139009
Ficus brachylepis	GC	12	0.524	1.5502	0.0152145
Warburgia ugandensis	GC	6	0.1706	0.4476	0.00143024
SUM		148		29.2704	0.361948
Ngogo 2018 MOS only
Species	Assay method(s)	n samples	Ethanol (% w/w)	% feeding Watts et al. (2012a)	% ethanol contribution
Ficus mucuso	MOS	15	0.5323	17.965	0.206359
Uvariopsis congensis	MOS	8	0.128646	9.98	0.0277054
Cordia millenii	MOS	4	0.219867	4.824	0.0228879
Morus mesozygia	MOS	5	0.334735	3.2566	0.0235237
Pouteria (=Aningeria) altissima	MOS	10	0.50099	2.96	0.0320007
Chrysophyllum albidum (=Gambeya albida)	MOS	14	0.228025	2.3433	0.0115305
Ficus natalensis	MOS	13	0.292483	2.2579	0.014251
Ficus brachylepis	MOS	7	0.143329	1.5502	0.00479468
Warburgia ugandensis	MOS	7	0.20671	0.4476	0.0019966
Ficus sur (=capensis)	MOS	9	0.189041	0.2882	0.00117568
Phytolacca dodecandra	MOS	5	0.123106	0.1926	0.000511652
Ficus cyathistipula	MOS	6	0.272662	0.171	0.00100614
Antiaris toxicaria	MOS	3	0.272873	0.1041	0.000612986
SUM		106		46.3405	0.348356
Taï Cr2 only
Species	Assay method(s)	n samples	Ethanol (% w/w)	% feeding Gone Bi & Wittig (2019) North group	% ethanol contribution
Parinari excelsa	Cr2	149	0.403927	12.46	0.207287
Sacoglottis gabonensis	Cr2	51	0.303956	7.5	0.093891
Ficus recurvata (= goliath)	Cr2	6	0.0475	3.3	0.00645593
Duboscia viridiflora	Cr2	13	0.173	0.64	0.00456013
Musanga cecropioides	Cr2	9	0.276	0.38	0.0043196
SUM		228		24.28	0.316514
Taï MOS only
Species	Assay method(s)	n samples	Ethanol (% w/w)	% feeding Gone Bi & Wittig (2019) North group	% ethanol contribution
Sacoglottis gabonensis	MOS	51	0.27133	7.5	0.188424
Ficus spp. Ficus recurvata (= goliath) & Ficus saussureana (=dawei)	MOS	20	0.011	3.3	0.00336111
Ficus recurvata (= goliath)	MOS	14	0.013
Ficus saussureana (=dawei)	MOS	6	0.006
SUM		20		10.8	0.191785

## Sheet: Table S2_fruit sample data
Field season	Method	Species	Fruit ID	Calibration ID	Method signal	Calibration regression intercept	Calibration regression slope	Dilution factor	Dry mass (Cr2 method)	Ethanol (uncorrected negative values)	Ethanol (% w/w)
Ngogo 2018	MOS	Antiaris toxicaria	At1	Ngogo2018	2.365	-5.336	1.369	2		0.245326	0.245326
Ngogo 2018	MOS	Antiaris toxicaria	At2	Ngogo2018	2.391	-5.336	1.369	2		0.254215	0.254215
Ngogo 2018	MOS	Antiaris toxicaria	At3	Ngogo2018	2.557	-5.336	1.369	2		0.319078	0.319078
Ngogo 2018	MOS	Chrysophyllum albidum	Ca01	Ngogo2018	3.141	-5.336	1.369	2		0.709763	0.709763
Ngogo 2018	MOS	Chrysophyllum albidum	Ca02	Ngogo2018	1.573	-5.336	1.369	2		0.0829584	0.0829584
Ngogo 2018	MOS	Chrysophyllum albidum	Ca03	Ngogo2018	1.185	-5.336	1.369	2		0.0487725	0.0487725
Ngogo 2018	MOS	Chrysophyllum albidum	Ca04	Ngogo2018	2.525	-5.336	1.369	2		0.305402	0.305402
Ngogo 2018	MOS	Chrysophyllum albidum	Ca05	Ngogo2018	2.245	-5.336	1.369	2		0.20816	0.20816
Ngogo 2018	MOS	Chrysophyllum albidum	Ca06	Ngogo2018	2.31	-5.336	1.369	2		0.227532	0.227532
Ngogo 2018	MOS	Chrysophyllum albidum	Ca07	Ngogo2018	2.16	-5.336	1.369	2		0.185294	0.185294
Ngogo 2018	MOS	Chrysophyllum albidum	Ca08	Ngogo2018	2.658	-5.336	1.369	2		0.366392	0.366392
Ngogo 2018	MOS	Chrysophyllum albidum	Ca09	Ngogo2018	2.069	-5.336	1.369	2		0.16359	0.16359
Ngogo 2018	MOS	Chrysophyllum albidum	Ca10	Ngogo2018	2.976	-5.336	1.369	2		0.566256	0.566256
Ngogo 2018	MOS	Chrysophyllum albidum	Ca11	Ngogo2018	1.602	-5.336	1.369	2		0.0863182	0.0863182
Ngogo 2018	MOS	Chrysophyllum albidum	Ca12	Ngogo2018	1.549	-5.336	1.369	2		0.080277	0.080277
Ngogo 2018	MOS	Chrysophyllum albidum	Ca13	Ngogo2018	2.03	-5.336	1.369	2		0.155085	0.155085
Ngogo 2018	MOS	Chrysophyllum albidum	Ca14	Ngogo2018	1.025	-5.336	1.369	2		0.0391785	0.0391785
Ngogo 2018	MOS	Cordia millenii	Cm1	Ngogo2018	1.929	-5.336	1.369	2		0.135058	0.135058
Ngogo 2018	MOS	Cordia millenii	Cm2	Ngogo2018	2.623	-5.336	1.369	2		0.349251	0.349251
Ngogo 2018	MOS	Cordia millenii	Cm3	Ngogo2018	2.403	-5.336	1.369	2		0.258426	0.258426
Ngogo 2018	MOS	Cordia millenii	Cm4	Ngogo2018	1.938	-5.336	1.369	2		0.136732	0.136732
Taï 2021	Cr2	Duboscia viridiflora	Dv01	Dv(1-10)	0.006	0.0312561	4.53449	2	0.171053	0.0969255	0.0969255
Taï 2021	Cr2	Duboscia viridiflora	Dv02	Dv(1-10)	0.013	0.0312561	4.53449	2	0.183007	0.147393	0.147393
Taï 2021	Cr2	Duboscia viridiflora	Dv03	Dv(1-10)	0.006	0.0312561	4.53449	2	0.171053	0.0969255	0.0969255
Taï 2021	Cr2	Duboscia viridiflora	Dv04	Dv(1-10)	0.009	0.0312561	4.53449	2	0.172185	0.119315	0.119315
Taï 2021	Cr2	Duboscia viridiflora	Dv05	Dv(1-10)	0.002	0.0312561	4.53449	2	0.183007	0.0658906	0.0658906
Taï 2021	Cr2	Duboscia viridiflora	Dv06	Dv(1-10)	0.012	0.0312561	4.53449	2	0.186667	0.139356	0.139356
Taï 2021	Cr2	Duboscia viridiflora	Dv07	Dv(1-10)	0.02	0.0312561	4.53449	2	0.145695	0.208358	0.208358
Taï 2021	Cr2	Duboscia viridiflora	Dv08	Dv(1-10)	0.007	0.0312561	4.53449	2	0.172185	0.1043	0.1043
Taï 2021	Cr2	Duboscia viridiflora	Dv09	Dv(1-10)	-0.004	0.0312561	4.53449	2	0.10596	0.0234562	0.0234562
Taï 2021	Cr2	Duboscia viridiflora	Dv10	Dv(1-10)	0.016	0.0312561	4.53449	2	0.13245	0.180117	0.180117
Taï 2021	Cr2	Duboscia viridiflora	Dv11	Dv(11-13),Fr(1-3)	-0.0095	0.145222	4.31137	2	0.162326	0.174678	0.174678
Taï 2021	Cr2	Duboscia viridiflora	Dv12	Dv(11-13),Fr(1-3)	0.0475	0.145222	4.31137	2	0.162326	0.586392	0.586392
Taï 2021	Cr2	Duboscia viridiflora	Dv13	Dv(11-13),Fr(1-3)	0.0085	0.145222	4.31137	2	0.162326	0.304693	0.304693
Ngogo 2019	GC	Ficus brachylepis (small variety)	Fbs08	Fb(8-19),Fn(22-25)	10.351	-1.08021	0.144907	1		0.419718	0.419718
Ngogo 2019	GC	Ficus brachylepis (small variety)	Fbs09	Fb(8-19),Fn(22-25)	9.809	-1.08021	0.144907	1		0.341179	0.341179
Ngogo 2019	GC	Ficus brachylepis (small variety)	Fbs10	Fb(8-19),Fn(22-25)	8.04	-1.08021	0.144907	1		0.0848389	0.0848389
Ngogo 2019	GC	Ficus brachylepis (small variety)	Fbs11	Fb(8-19),Fn(22-25)	14.673	-1.08021	0.144907	1		1.04601	1.04601
Ngogo 2019	GC	Ficus brachylepis (small variety)	Fbs12	Fb(8-19),Fn(22-25)	12.88	-1.08021	0.144907	1		0.786187	0.786187
Ngogo 2019	GC	Ficus brachylepis (small variety)	Fbs13	Fb(8-19),Fn(22-25)	7.802	-1.08021	0.144907	1		0.0503511	0.0503511
Ngogo 2019	GC	Ficus brachylepis (small variety)	Fbs14	Fb(8-19),Fn(22-25)	10.059	-1.08021	0.144907	1		0.377405	0.377405
Ngogo 2019	GC	Ficus brachylepis (small variety)	Fbs15	Fb(8-19),Fn(22-25)	7.214	-1.08021	0.144907	1		-0.0348541	0
Ngogo 2019	GC	Ficus brachylepis (small variety)	Fbs16	Fb(8-19),Fn(22-25)	16.517	-1.08021	0.144907	1		1.31321	1.31321
Ngogo 2019	GC	Ficus brachylepis (small variety)	Fbs17	Fb(8-19),Fn(22-25)	11.304	-1.08021	0.144907	1		0.557814	0.557814
Ngogo 2019	GC	Ficus brachylepis (small variety)	Fbs18	Fb(8-19),Fn(22-25)	13.597	-1.08021	0.144907	1		0.890085	0.890085
Ngogo 2019	GC	Ficus brachylepis (small variety)	Fbs19	Fb(8-19),Fn(22-25)	10.361	-1.08021	0.144907	1		0.421167	0.421167
Ngogo 2018	MOS	Ficus brachylepis (small variety)	Fbs01	Ngogo2018	1.849	-5.336	1.369	2		0.121048	0.121048
Ngogo 2018	MOS	Ficus brachylepis (small variety)	Fbs02	Ngogo2018	1.914	-5.336	1.369	2		0.132313	0.132313
Ngogo 2018	MOS	Ficus brachylepis (small variety)	Fbs03	Ngogo2018	1.901	-5.336	1.369	2		0.129979	0.129979
Ngogo 2018	MOS	Ficus brachylepis (small variety)	Fbs04	Ngogo2018	2.036	-5.336	1.369	2		0.156364	0.156364
Ngogo 2018	MOS	Ficus brachylepis (small variety)	Fbs05	Ngogo2018	1.981	-5.336	1.369	2		0.145023	0.145023
Ngogo 2018	MOS	Ficus brachylepis (small variety)	Fbs06	Ngogo2018	2.056	-5.336	1.369	2		0.160704	0.160704
Ngogo 2018	MOS	Ficus brachylepis (small variety)	Fbs07	Ngogo2018	2.043	-5.336	1.369	2		0.15787	0.15787
Ngogo 2018	MOS	Ficus cyathistipula	Fc1	Ngogo2018	2.415	-5.336	1.369	2		0.262707	0.262707
Ngogo 2018	MOS	Ficus cyathistipula	Fc2	Ngogo2018	2.261	-5.336	1.369	2		0.21277	0.21277
Ngogo 2018	MOS	Ficus cyathistipula	Fc3	Ngogo2018	2.385	-5.336	1.369	2		0.252136	0.252136
Ngogo 2018	MOS	Ficus cyathistipula	Fc4	Ngogo2018	2.46	-5.336	1.369	2		0.279399	0.279399
Ngogo 2018	MOS	Ficus cyathistipula	Fc5	Ngogo2018	2.467	-5.336	1.369	2		0.28209	0.28209
Ngogo 2018	MOS	Ficus cyathistipula	Fc6	Ngogo2018	2.618	-5.336	1.369	2		0.346868	0.346868
Ngogo 2019	GC	Ficus mucuso	Fm016	Fm(16-25),35,36,(87-90)	10.059	-1.948	0.197581	1		0.0394752	0.0394752
Ngogo 2019	GC	Ficus mucuso	Fm017	Fm(16-25),35,36,(87-90)	12.309	-1.948	0.197581	1		0.484033	0.484033
Ngogo 2019	GC	Ficus mucuso	Fm018	Fm(16-25),35,36,(87-90)	12.928	-1.948	0.197581	1		0.606336	0.606336
Ngogo 2019	GC	Ficus mucuso	Fm019	Fm(16-25),35,36,(87-90)	13.853	-1.948	0.197581	1		0.789099	0.789099
Ngogo 2019	GC	Ficus mucuso	Fm020	Fm(16-25),35,36,(87-90)	10.159	-1.948	0.197581	1		0.0592333	0.0592333
Ngogo 2019	GC	Ficus mucuso	Fm021	Fm(16-25),35,36,(87-90)	12.015	-1.948	0.197581	1		0.425944	0.425944
Ngogo 2019	GC	Ficus mucuso	Fm022	Fm(16-25),35,36,(87-90)	10.047	-1.948	0.197581	1		0.0371042	0.0371042
Ngogo 2019	GC	Ficus mucuso	Fm023	Fm(16-25),35,36,(87-90)	12.451	-1.948	0.197581	1		0.51209	0.51209
Ngogo 2019	GC	Ficus mucuso	Fm024	Fm(16-25),35,36,(87-90)	7.875	-1.948	0.197581	1		-0.392043	0
Ngogo 2019	GC	Ficus mucuso	Fm025	Fm(16-25),35,36,(87-90)	10.838	-1.948	0.197581	1		0.193391	0.193391
Ngogo 2019	GC	Ficus mucuso	Fm026	Fm(26-34),(49-57),107,108	5.242	-0.516284	0.130059	1		0.165487	0.165487
Ngogo 2019	GC	Ficus mucuso	Fm027	Fm(26-34),(49-57),107,108	5.261	-0.516284	0.130059	1		0.167958	0.167958
Ngogo 2019	GC	Ficus mucuso	Fm028	Fm(26-34),(49-57),107,108	7.724	-0.516284	0.130059	1		0.488293	0.488293
Ngogo 2019	GC	Ficus mucuso	Fm029	Fm(26-34),(49-57),107,108	7.067	-0.516284	0.130059	1		0.402845	0.402845
Ngogo 2019	GC	Ficus mucuso	Fm030	Fm(26-34),(49-57),107,108	10.5	-0.516284	0.130059	1		0.849338	0.849338
Ngogo 2019	GC	Ficus mucuso	Fm031	Fm(26-34),(49-57),107,108	7.655	-0.516284	0.130059	1		0.479319	0.479319
Ngogo 2019	GC	Ficus mucuso	Fm032	Fm(26-34),(49-57),107,108	6.025	-0.516284	0.130059	1		0.267323	0.267323
Ngogo 2019	GC	Ficus mucuso	Fm033	Fm(26-34),(49-57),107,108	5.007	-0.516284	0.130059	1		0.134923	0.134923
Ngogo 2019	GC	Ficus mucuso	Fm034	Fm(26-34),(49-57),107,108	7.836	-0.516284	0.130059	1		0.50286	0.50286
Ngogo 2019	GC	Ficus mucuso	Fm035	Fm(16-25),35,36,(87-90)	9.033	-1.948	0.197581	1		-0.163243	0
Ngogo 2019	GC	Ficus mucuso	Fm036	Fm(16-25),35,36,(87-90)	13.861	-1.948	0.197581	1		0.79068	0.79068
Ngogo 2019	GC	Ficus mucuso	Fm037	Fm37,38,(67-75),(91-96)	6.519	-0.886095	0.137893	1		0.0128331	0.0128331
Ngogo 2019	GC	Ficus mucuso	Fm038	Fm37,38,(67-75),(91-96)	6.645	-0.886095	0.137893	1		0.0302076	0.0302076
Ngogo 2019	GC	Ficus mucuso	Fm039	Fm(26-34),(39-47),97,98	2.738	-0.516284	0.130059	1		-0.160182	0
Ngogo 2019	GC	Ficus mucuso	Fm040	Fm(26-34),(39-47),97,98	6.04	-0.516284	0.130059	1		0.269274	0.269274
Ngogo 2019	GC	Ficus mucuso	Fm041	Fm(26-34),(39-47),97,98	5.913	-0.516284	0.130059	1		0.252756	0.252756
Ngogo 2019	GC	Ficus mucuso	Fm042	Fm(26-34),(39-47),97,98	4.657	-0.516284	0.130059	1		0.0894019	0.0894019
Ngogo 2019	GC	Ficus mucuso	Fm043	Fm(26-34),(39-47),97,98	6.21	-0.516284	0.130059	1		0.291384	0.291384
Ngogo 2019	GC	Ficus mucuso	Fm044	Fm(26-34),(39-47),97,98	8.582	-0.516284	0.130059	1		0.599884	0.599884
Ngogo 2019	GC	Ficus mucuso	Fm045	Fm(26-34),(39-47),97,98	6.285	-0.516284	0.130059	1		0.301138	0.301138
Ngogo 2019	GC	Ficus mucuso	Fm046	Fm(26-34),(39-47),97,98	8.889	-0.516284	0.130059	1		0.639812	0.639812
Ngogo 2019	GC	Ficus mucuso	Fm047	Fm(26-34),(39-47),97,98	5.574	-0.516284	0.130059	1		0.208666	0.208666
Ngogo 2019	GC	Ficus mucuso	Fm048	Fm(48-57),(76-85)	7.166	-0.471413	0.140005	1		0.53186	0.53186
Ngogo 2019	GC	Ficus mucuso	Fm049	Fm(48-57),(76-85)	6.168	-0.471413	0.140005	1		0.392135	0.392135
Ngogo 2019	GC	Ficus mucuso	Fm050	Fm(48-57),(76-85)	6.196	-0.471413	0.140005	1		0.396055	0.396055
Ngogo 2019	GC	Ficus mucuso	Fm051	Fm(48-57),(76-85)	6.579	-0.471413	0.140005	1		0.449677	0.449677
Ngogo 2019	GC	Ficus mucuso	Fm052	Fm(48-57),(76-85)	6.426	-0.471413	0.140005	1		0.428257	0.428257
Ngogo 2019	GC	Ficus mucuso	Fm053	Fm(48-57),(76-85)	6.205	-0.471413	0.140005	1		0.397316	0.397316
Ngogo 2019	GC	Ficus mucuso	Fm054	Fm(48-57),(76-85)	5.747	-0.471413	0.140005	1		0.333193	0.333193
Ngogo 2019	GC	Ficus mucuso	Fm055	Fm(48-57),(76-85)	7.827	-0.471413	0.140005	1		0.624403	0.624403
Ngogo 2019	GC	Ficus mucuso	Fm056	Fm(48-57),(76-85)	5.502	-0.471413	0.140005	1		0.298892	0.298892
Ngogo 2019	GC	Ficus mucuso	Fm057	Fm(48-57),(76-85)	5.931	-0.471413	0.140005	1		0.358954	0.358954
Ngogo 2019	GC	Ficus mucuso	Fm058	FdN(4-7),Fm58,(118-122),Mmy(1-4),Wu(8-13)	5.444	-0.70762	0.139541	1		0.052039	0.052039
Ngogo 2019	GC	Ficus mucuso	Fm059	Fm(59-66)	9.286	-0.913738	0.0912538	1		-0.0663556	0
Ngogo 2019	GC	Ficus mucuso	Fm060	Fm(59-66)	15.348	-0.913738	0.0912538	1		0.486825	0.486825
Ngogo 2019	GC	Ficus mucuso	Fm061	Fm(59-66)	12.108	-0.913738	0.0912538	1		0.191163	0.191163
Ngogo 2019	GC	Ficus mucuso	Fm062	Fm(59-66)	10.29	-0.913738	0.0912538	1		0.0252632	0.0252632
Ngogo 2019	GC	Ficus mucuso	Fm063	Fm(59-66)	18.583	-0.913738	0.0912538	1		0.782031	0.782031
Ngogo 2019	GC	Ficus mucuso	Fm064	Fm(59-66)	13.067	-0.913738	0.0912538	1		0.278675	0.278675
Ngogo 2019	GC	Ficus mucuso	Fm065	Fm(59-66)	16.035	-0.913738	0.0912538	1		0.549516	0.549516
Ngogo 2019	GC	Ficus mucuso	Fm066	Fm(59-66)	15.767	-0.913738	0.0912538	1		0.52506	0.52506
Ngogo 2019	GC	Ficus mucuso	Fm067	Fm37,38,(67-75),(91-96)	11.72	-0.886095	0.137893	1		0.730017	0.730017
Ngogo 2019	GC	Ficus mucuso	Fm068	Fm37,38,(67-75),(91-96)	6.779	-0.886095	0.137893	1		0.0486854	0.0486854
Ngogo 2019	GC	Ficus mucuso	Fm069	Fm37,38,(67-75),(91-96)	8.353	-0.886095	0.137893	1		0.26573	0.26573
Ngogo 2019	GC	Ficus mucuso	Fm070	Fm37,38,(67-75),(91-96)	14.127	-0.886095	0.137893	1		1.06193	1.06193
Ngogo 2019	GC	Ficus mucuso	Fm071	Fm37,38,(67-75),(91-96)	15.652	-0.886095	0.137893	1		1.27221	1.27221
Ngogo 2019	GC	Ficus mucuso	Fm072	Fm37,38,(67-75),(91-96)	8.336	-0.886095	0.137893	1		0.263386	0.263386
Ngogo 2019	GC	Ficus mucuso	Fm073	Fm37,38,(67-75),(91-96)	9.336	-0.886095	0.137893	1		0.401279	0.401279
Ngogo 2019	GC	Ficus mucuso	Fm074	Fm37,38,(67-75),(91-96)	9.234	-0.886095	0.137893	1		0.387214	0.387214
Ngogo 2019	GC	Ficus mucuso	Fm075	Fm37,38,(67-75),(91-96)	14.334	-0.886095	0.137893	1		1.09047	1.09047
Ngogo 2019	GC	Ficus mucuso	Fm076	Fm(48-57),(76-85)	6.968	-0.471413	0.140005	1		0.504139	0.504139
Ngogo 2019	GC	Ficus mucuso	Fm077	Fm(48-57),(76-85)	6.511	-0.471413	0.140005	1		0.440157	0.440157
Ngogo 2019	GC	Ficus mucuso	Fm078	Fm(48-57),(76-85)	8.73	-0.471413	0.140005	1		0.750827	0.750827
Ngogo 2019	GC	Ficus mucuso	Fm079	Fm(48-57),(76-85)	8.168	-0.471413	0.140005	1		0.672145	0.672145
Ngogo 2019	GC	Ficus mucuso	Fm080	Fm(48-57),(76-85)	6.394	-0.471413	0.140005	1		0.423776	0.423776
Ngogo 2019	GC	Ficus mucuso	Fm081	Fm(48-57),(76-85)	6.933	-0.471413	0.140005	1		0.499239	0.499239
Ngogo 2019	GC	Ficus mucuso	Fm082	Fm(48-57),(76-85)	6.747	-0.471413	0.140005	1		0.473198	0.473198
Ngogo 2019	GC	Ficus mucuso	Fm083	Fm(48-57),(76-85)	4.359	-0.471413	0.140005	1		0.138867	0.138867
Ngogo 2019	GC	Ficus mucuso	Fm084	Fm(48-57),(76-85)	7.867	-0.471413	0.140005	1		0.630003	0.630003
Ngogo 2019	GC	Ficus mucuso	Fm085	Fm(48-57),(76-85)	8.025	-0.471413	0.140005	1		0.652124	0.652124
Ngogo 2019	GC	Ficus mucuso	Fm086	Fm86	11.747	-0.67205	0.133409	1		0.895104	0.895104
Ngogo 2019	GC	Ficus mucuso	Fm087	Fm(16-25),(87-90)	14.476	-1.948	0.197581	1		0.912192	0.912192
Ngogo 2019	GC	Ficus mucuso	Fm088	Fm(16-25),(87-90)	15.092	-1.948	0.197581	1		1.0339	1.0339
Ngogo 2019	GC	Ficus mucuso	Fm089	Fm(16-25),(87-90)	12.265	-1.948	0.197581	1		0.47534	0.47534
Ngogo 2019	GC	Ficus mucuso	Fm090	Fm(16-25),(87-90)	9.698	-1.948	0.197581	1		-0.0318517	0
Ngogo 2019	GC	Ficus mucuso	Fm091	Fm37,38,(67-75),(91-96)	12.736	-0.886095	0.137893	1		0.870117	0.870117
Ngogo 2019	GC	Ficus mucuso	Fm092	Fm37,38,(67-75),(91-96)	9.41	-0.886095	0.137893	1		0.411483	0.411483
Ngogo 2019	GC	Ficus mucuso	Fm093	Fm37,38,(67-75),(91-96)	15.296	-0.886095	0.137893	1		1.22312	1.22312
Ngogo 2019	GC	Ficus mucuso	Fm094	Fm37,38,(67-75),(91-96)	10.375	-0.886095	0.137893	1		0.54455	0.54455
Ngogo 2019	GC	Ficus mucuso	Fm095	Fm37,38,(67-75),(91-96)	9.174	-0.886095	0.137893	1		0.37894	0.37894
Ngogo 2019	GC	Ficus mucuso	Fm096	Fm37,38,(67-75),(91-96)	10.294	-0.886095	0.137893	1		0.533381	0.533381
Ngogo 2019	GC	Ficus mucuso	Fm097	Fm(26-34),(39-47),97,98	2.064	-0.516284	0.130059	1		-0.247842	0
Ngogo 2019	GC	Ficus mucuso	Fm098	Fm(26-34),(39-47),97,98	4.313	-0.516284	0.130059	1		0.0446616	0.0446616
Ngogo 2019	GC	Ficus mucuso	Fm099	Fm(99-117)	5.743	-1.20662	0.168223	1		-0.240511	0
Ngogo 2019	GC	Ficus mucuso	Fm100	Fm(99-117)	4.917	-1.20662	0.168223	1		-0.379463	0
Ngogo 2019	GC	Ficus mucuso	Fm101	Fm(99-117)	4.632	-1.20662	0.168223	1		-0.427407	0
Ngogo 2019	GC	Ficus mucuso	Fm102	Fm(99-117)	7.406	-1.20662	0.168223	1		0.0392435	0.0392435
Ngogo 2019	GC	Ficus mucuso	Fm103	Fm(99-117)	6.2	-1.20662	0.168223	1		-0.163633	0
Ngogo 2019	GC	Ficus mucuso	Fm104	Fm(99-117)	10.415	-1.20662	0.168223	1		0.545426	0.545426
Ngogo 2019	GC	Ficus mucuso	Fm105	Fm(99-117)	6.95	-1.20662	0.168223	1		-0.0374662	0
Ngogo 2019	GC	Ficus mucuso	Fm106	Fm(99-117)	11.492	-1.20662	0.168223	1		0.726602	0.726602
Ngogo 2019	GC	Ficus mucuso	Fm107	Fm(99-117)	7.621	-1.20662	0.168223	1		0.0754114	0.0754114
Ngogo 2019	GC	Ficus mucuso	Fm108	Fm(99-117)	9.151	-1.20662	0.168223	1		0.332793	0.332793
Ngogo 2019	GC	Ficus mucuso	Fm109	Fm(99-117)	8.767	-1.20662	0.168223	1		0.268195	0.268195
Ngogo 2019	GC	Ficus mucuso	Fm110	Fm(99-117)	9.61	-1.20662	0.168223	1		0.410007	0.410007
Ngogo 2019	GC	Ficus mucuso	Fm111	Fm(99-117)	9.747	-1.20662	0.168223	1		0.433053	0.433053
Ngogo 2019	GC	Ficus mucuso	Fm112	Fm(99-117)	5.802	-1.20662	0.168223	1		-0.230586	0
Ngogo 2019	GC	Ficus mucuso	Fm113	Fm(99-117)	6.726	-1.20662	0.168223	1		-0.0751481	0
Ngogo 2019	GC	Ficus mucuso	Fm114	Fm(99-117)	8.322	-1.20662	0.168223	1		0.193336	0.193336
Ngogo 2019	GC	Ficus mucuso	Fm115	Fm(99-117)	12.87	-1.20662	0.168223	1		0.958414	0.958414
Ngogo 2019	GC	Ficus mucuso	Fm116	Fm(99-117)	8.916	-1.20662	0.168223	1		0.29326	0.29326
Ngogo 2019	GC	Ficus mucuso	Fm117	Fm(99-117)	9.294	-1.20662	0.168223	1		0.356848	0.356848
Ngogo 2019	GC	Ficus mucuso	Fm118	FdN(4-7),Fm58,(118-122),Mmy(1-4),Wu(8-13)	5.601	-0.70762	0.139541	1		0.0739469	0.0739469
Ngogo 2019	GC	Ficus mucuso	Fm119	FdN(4-7),Fm58,(118-122),Mmy(1-4),Wu(8-13)	8.834	-0.70762	0.139541	1		0.525082	0.525082
Ngogo 2019	GC	Ficus mucuso	Fm120	FdN(4-7),Fm58,(118-122),Mmy(1-4),Wu(8-13)	8.792	-0.70762	0.139541	1		0.519221	0.519221
Ngogo 2019	GC	Ficus mucuso	Fm121	FdN(4-7),Fm58,(118-122),Mmy(1-4),Wu(8-13)	12.183	-0.70762	0.139541	1		0.992403	0.992403
Ngogo 2019	GC	Ficus mucuso	Fm122	FdN(4-7),Fm58,(118-122),Mmy(1-4),Wu(8-13)	6.857	-0.70762	0.139541	1		0.24921	0.24921
Ngogo 2018	MOS	Ficus mucuso	Fm001	Ngogo2018	3.393	-5.336	1.369	2		1.00217	1.00217
Ngogo 2018	MOS	Ficus mucuso	Fm002	Ngogo2018	3.173	-5.336	1.369	2		0.741548	0.741548
Ngogo 2018	MOS	Ficus mucuso	Fm003	Ngogo2018	3.21	-5.336	1.369	2		0.780077	0.780077
Ngogo 2018	MOS	Ficus mucuso	Fm004	Ngogo2018	3.305	-5.336	1.369	2		0.888423	0.888423
Ngogo 2018	MOS	Ficus mucuso	Fm005	Ngogo2018	3.104	-5.336	1.369	2		0.674707	0.674707
Ngogo 2018	MOS	Ficus mucuso	Fm006	Ngogo2018	2.963	-5.336	1.369	2		0.556268	0.556268
Ngogo 2018	MOS	Ficus mucuso	Fm007	Ngogo2018	3.012	-5.336	1.369	2		0.594863	0.594863
Ngogo 2018	MOS	Ficus mucuso	Fm008	Ngogo2018	2.908	-5.336	1.369	2		0.515921	0.515921
Ngogo 2018	MOS	Ficus mucuso	Fm009	Ngogo2018	2.706	-5.336	1.369	2		0.391277	0.391277
Ngogo 2018	MOS	Ficus mucuso	Fm010	Ngogo2018	2.964	-5.336	1.369	2		0.55703	0.55703
Ngogo 2018	MOS	Ficus mucuso	Fm011	Ngogo2018	2.63	-5.336	1.369	2		0.352613	0.352613
Ngogo 2018	MOS	Ficus mucuso	Fm012	Ngogo2018	2.625	-5.336	1.369	2		0.350208	0.350208
Ngogo 2018	MOS	Ficus mucuso	Fm013	Ngogo2018	2.695	-5.336	1.369	2		0.385429	0.385429
Ngogo 2018	MOS	Ficus mucuso	Fm014	Ngogo2018	1.867	-5.336	1.369	2		0.124067	0.124067
Ngogo 2018	MOS	Ficus mucuso	Fm015	Ngogo2018	1.451	-5.336	1.369	2		0.0701981	0.0701981
Ngogo 2019	GC	Ficus natalensis	Fn14	Fn(14-21)	9.86	-1.5877	0.272781	1		1.10192	1.10192
Ngogo 2019	GC	Ficus natalensis	Fn15	Fn(14-21)	6.164	-1.5877	0.272781	1		0.0937224	0.0937224
Ngogo 2019	GC	Ficus natalensis	Fn16	Fn(14-21)	6.607	-1.5877	0.272781	1		0.214564	0.214564
Ngogo 2019	GC	Ficus natalensis	Fn17	Fn(14-21)	4.873	-1.5877	0.272781	1		-0.258438	0
Ngogo 2019	GC	Ficus natalensis	Fn18	Fn(14-21)	6.744	-1.5877	0.272781	1		0.251935	0.251935
Ngogo 2019	GC	Ficus natalensis	Fn19	Fn(14-21)	3.078	-1.5877	0.272781	1		-0.748079	0
Ngogo 2019	GC	Ficus natalensis	Fn20	Fn(14-21)	3.013	-1.5877	0.272781	1		-0.76581	0
Ngogo 2019	GC	Ficus natalensis	Fn21	Fn(14-21)	5.85	-1.5877	0.272781	1		0.00806921	0.00806921
Ngogo 2019	GC	Ficus natalensis	Fn22	Fb(8-19),Fn(22-25)	11.082	-1.08021	0.144907	1		0.525645	0.525645
Ngogo 2019	GC	Ficus natalensis	Fn23	Fb(8-19),Fn(22-25)	10.334	-1.08021	0.144907	1		0.417255	0.417255
Ngogo 2019	GC	Ficus natalensis	Fn24	Fb(8-19),Fn(22-25)	15.357	-1.08021	0.144907	1		1.14512	1.14512
Ngogo 2019	GC	Ficus natalensis	Fn25	Fb(8-19),Fn(22-25)	8.738	-1.08021	0.144907	1		0.185984	0.185984
Ngogo 2018	MOS	Ficus natalensis	Fn01	Ngogo2018	2.532	-5.336	1.369	2		0.308342	0.308342
Ngogo 2018	MOS	Ficus natalensis	Fn02	Ngogo2018	2.581	-5.336	1.369	2		0.329736	0.329736
Ngogo 2018	MOS	Ficus natalensis	Fn03	Ngogo2018	2.584	-5.336	1.369	2		0.331093	0.331093
Ngogo 2018	MOS	Ficus natalensis	Fn04	Ngogo2018	2.877	-5.336	1.369	2		0.494484	0.494484
Ngogo 2018	MOS	Ficus natalensis	Fn05	Ngogo2018	2.854	-5.336	1.369	2		0.479157	0.479157
Ngogo 2018	MOS	Ficus natalensis	Fn06	Ngogo2018	2.814	-5.336	1.369	2		0.453624	0.453624
Ngogo 2018	MOS	Ficus natalensis	Fn07	Ngogo2018	2.055	-5.336	1.369	2		0.160485	0.160485
Ngogo 2018	MOS	Ficus natalensis	Fn08	Ngogo2018	2.086	-5.336	1.369	2		0.167442	0.167442
Ngogo 2018	MOS	Ficus natalensis	Fn09	Ngogo2018	1.965	-5.336	1.369	2		0.141881	0.141881
Ngogo 2018	MOS	Ficus natalensis	Fn10	Ngogo2018	2.247	-5.336	1.369	2		0.208731	0.208731
Ngogo 2018	MOS	Ficus natalensis	Fn11	Ngogo2018	2.325	-5.336	1.369	2		0.232253	0.232253
Ngogo 2018	MOS	Ficus natalensis	Fn12	Ngogo2018	2.255	-5.336	1.369	2		0.211029	0.211029
Ngogo 2018	MOS	Ficus natalensis	Fn13	Ngogo2018	2.472	-5.336	1.369	2		0.284027	0.284027
Taï 2021	Cr2	Ficus recurvata (=goliath)	Fr01	Dv(11-13),Fr(1-3)	-0.002	0.145222	4.31137	2	0.122015	0.239864	0.239864
Taï 2021	Cr2	Ficus recurvata (=goliath)	Fr02	Dv(11-13),Fr(1-3)	-0.033	0.145222	4.31137	2	0.122015	0.00517376	0.00517376
Taï 2021	Cr2	Ficus recurvata (=goliath)	Fr03	Dv(11-13),Fr(1-3)	-0.044	0.145222	4.31137	2	0.122015	-0.0781033	0
Taï 2021	MOS	Ficus recurvata (=goliath)	Fr04	FdT(1-6), Fr(4-17)	1.4	-8.265	2.146	2		0.0103844	0.0103844
Taï 2021	MOS	Ficus recurvata (=goliath)	Fr05	FdT(1-6), Fr(4-17)	1.153	-8.265	2.146	2		0.00611192	0.00611192
Taï 2021	MOS	Ficus recurvata (=goliath)	Fr06	FdT(1-6), Fr(4-17)	1.668	-8.265	2.146	2		0.0184568	0.0184568
Taï 2021	MOS	Ficus recurvata (=goliath)	Fr07	FdT(1-6), Fr(4-17)	1.648	-8.265	2.146	2		0.0176814	0.0176814
Taï 2021	MOS	Ficus recurvata (=goliath)	Fr08	FdT(1-6), Fr(4-17)	1.51	-8.265	2.146	2		0.0131492	0.0131492
Taï 2021	MOS	Ficus recurvata (=goliath)	Fr09	FdT(1-6), Fr(4-17)	1.344	-8.265	2.146	2		0.0092085	0.0092085
Taï 2021	MOS	Ficus recurvata (=goliath)	Fr10	FdT(1-6), Fr(4-17)	1.521	-8.265	2.146	2		0.0134633	0.0134633
Taï 2021	MOS	Ficus recurvata (=goliath)	Fr11	FdT(1-6), Fr(4-17)	1.74	-8.265	2.146	2		0.0215407	0.0215407
Taï 2021	MOS	Ficus recurvata (=goliath)	Fr12	FdT(1-6), Fr(4-17)	1.462	-8.265	2.146	2		0.0118622	0.0118622
Taï 2021	MOS	Ficus recurvata (=goliath)	Fr13	FdT(1-6), Fr(4-17)	1.399	-8.265	2.146	2		0.0103621	0.0103621
Taï 2021	MOS	Ficus recurvata (=goliath)	Fr14	FdT(1-6), Fr(4-17)	1.439	-8.265	2.146	2		0.0112909	0.0112909
Taï 2021	MOS	Ficus recurvata (=goliath)	Fr15	FdT(1-6), Fr(4-17)	1.519	-8.265	2.146	2		0.0134057	0.0134057
Taï 2021	MOS	Ficus recurvata (=goliath)	Fr16	FdT(1-6), Fr(4-17)	1.574	-8.265	2.146	2		0.0150851	0.0150851
Taï 2021	MOS	Ficus recurvata (=goliath)	Fr17	FdT(1-6), Fr(4-17)	1.41	-8.265	2.146	2		0.0106096	0.0106096
Ngogo 2019	GC	Ficus saussureana (=dawei)	FdN1	FdN(1-3)	4.591	-0.612503	0.136106	1		0.0123593	0.0123593
Ngogo 2019	GC	Ficus saussureana (=dawei)	FdN2	FdN(1-3)	6.141	-0.612503	0.136106	1		0.223323	0.223323
Ngogo 2019	GC	Ficus saussureana (=dawei)	FdN3	FdN(1-3)	6.287	-0.612503	0.136106	1		0.243195	0.243195
Ngogo 2019	GC	Ficus saussureana (=dawei)	FdN4	FdN(4-7),Fm58,(118-122),Mmy(1-4),Wu(8-13)	6.624	-0.70762	0.139541	1		0.216697	0.216697
Ngogo 2019	GC	Ficus saussureana (=dawei)	FdN5	FdN(4-7),Fm58,(118-122),Mmy(1-4),Wu(8-13)	11.353	-0.70762	0.139541	1		0.876584	0.876584
Ngogo 2019	GC	Ficus saussureana (=dawei)	FdN6	FdN(4-7),Fm58,(118-122),Mmy(1-4),Wu(8-13)	10.714	-0.70762	0.139541	1		0.787418	0.787418
Ngogo 2019	GC	Ficus saussureana (=dawei)	FdN7	FdN(4-7),Fm58,(118-122),Mmy(1-4),Wu(8-13)	6.602	-0.70762	0.139541	1		0.213627	0.213627
Taï 2021	MOS	Ficus saussureana (=dawei)	FdT1	FdT(1-6), Fr(4-17)	0.941	-8.265	2.146	2		0.00387788	0.00387788
Taï 2021	MOS	Ficus saussureana (=dawei)	FdT2	FdT(1-6), Fr(4-17)	1.119	-8.265	2.146	2		0.00568185	0.00568185
Taï 2021	MOS	Ficus saussureana (=dawei)	FdT3	FdT(1-6), Fr(4-17)	1.099	-8.265	2.146	2		0.00544314	0.00544314
Taï 2021	MOS	Ficus saussureana (=dawei)	FdT4	FdT(1-6), Fr(4-17)	1.26	-8.265	2.146	2		0.00768955	0.00768955
Taï 2021	MOS	Ficus saussureana (=dawei)	FdT5	FdT(1-6), Fr(4-17)	0.87	-8.265	2.146	2		0.00332983	0.00332983
Taï 2021	MOS	Ficus saussureana (=dawei)	FdT6	FdT(1-6), Fr(4-17)	1.405	-8.265	2.146	2		0.0104964	0.0104964
Ngogo 2018	MOS	Ficus sur	Fs1	Ngogo2018	2.341	-5.336	1.369	2		0.237396	0.237396
Ngogo 2018	MOS	Ficus sur	Fs2	Ngogo2018	2.199	-5.336	1.369	2		0.195456	0.195456
Ngogo 2018	MOS	Ficus sur	Fs3	Ngogo2018	2.35	-5.336	1.369	2		0.240339	0.240339
Ngogo 2018	MOS	Ficus sur	Fs4	Ngogo2018	2.174	-5.336	1.369	2		0.188879	0.188879
Ngogo 2018	MOS	Ficus sur	Fs5	Ngogo2018	2.368	-5.336	1.369	2		0.246336	0.246336
Ngogo 2018	MOS	Ficus sur	Fs6	Ngogo2018	2.422	-5.336	1.369	2		0.265236	0.265236
Ngogo 2018	MOS	Ficus sur	Fs7	Ngogo2018	1.659	-5.336	1.369	2		0.0933236	0.0933236
Ngogo 2018	MOS	Ficus sur	Fs8	Ngogo2018	1.493	-5.336	1.369	2		0.0743527	0.0743527
Ngogo 2018	MOS	Ficus sur	Fs9	Ngogo2018	2.053	-5.336	1.369	2		0.160046	0.160046
Ngogo 2019	GC	Monodora myristica	Mmy1	FdN(4-7),Fm58,(118-122),Mmy(1-4),Wu(8-13)	7.78	-0.70762	0.139541	1		0.378006	0.378006
Ngogo 2019	GC	Monodora myristica	Mmy2	FdN(4-7),Fm58,(118-122),Mmy(1-4),Wu(8-13)	7.27	-0.70762	0.139541	1		0.30684	0.30684
Ngogo 2019	GC	Monodora myristica	Mmy3	FdN(4-7),Fm58,(118-122),Mmy(1-4),Wu(8-13)	9.068	-0.70762	0.139541	1		0.557734	0.557734
Ngogo 2019	GC	Monodora myristica	Mmy4	FdN(4-7),Fm58,(118-122),Mmy(1-4),Wu(8-13)	6.838	-0.70762	0.139541	1		0.246559	0.246559
Ngogo 2018	MOS	Morus mesozygia	Mme1	Ngogo2018	2.57	-5.336	1.369	2		0.324807	0.324807
Ngogo 2018	MOS	Morus mesozygia	Mme2	Ngogo2018	2.668	-5.336	1.369	2		0.371443	0.371443
Ngogo 2018	MOS	Morus mesozygia	Mme3	Ngogo2018	2.476	-5.336	1.369	2		0.285587	0.285587
Ngogo 2018	MOS	Morus mesozygia	Mme4	Ngogo2018	2.615	-5.336	1.369	2		0.345446	0.345446
Ngogo 2018	MOS	Morus mesozygia	Mme5	Ngogo2018	2.617	-5.336	1.369	2		0.346394	0.346394
Taï 2021	Cr2	Musanga cecropioides	Mc01	Mc(1-9)	0.005	0.0289594	5.21232	4	0.207792	0.174352	0.174352
Taï 2021	Cr2	Musanga cecropioides	Mc02	Mc(1-9)	0.006	0.0289594	5.21232	4	0.263158	0.17753	0.17753
Taï 2021	Cr2	Musanga cecropioides	Mc03	Mc(1-9)	0.02	0.0289594	5.21232	4	0.232258	0.409071	0.409071
Taï 2021	Cr2	Musanga cecropioides	Mc04	Mc(1-9)	0.006	0.0289594	5.21232	4	0.235294	0.184243	0.184243
Taï 2021	Cr2	Musanga cecropioides	Mc05	Mc(1-9)	0.018	0.0289594	5.21232	4	0.18543	0.400055	0.400055
Taï 2021	Cr2	Musanga cecropioides	Mc06	Mc(1-9)	-0.005	0.0289594	5.21232	4	0.291391	0.00821358	0.00821358
Taï 2021	Cr2	Musanga cecropioides	Mc07	Mc(1-9)	0.016	0.0289594	5.21232	4	0.155844	0.379386	0.379386
Taï 2021	Cr2	Musanga cecropioides	Mc08	Mc(1-9)	0.016	0.0289594	5.21232	4	0.20915	0.355428	0.355428
Taï 2021	Cr2	Musanga cecropioides	Mc09	Mc(1-9)	0.017	0.0289594	5.21232	4	0.16	0.395031	0.395031
Taï 2021	Cr2	Parinari excelsa	Pe001	Pe(1-20)	-0.11	0.974084	7.09563	2	0.172185	0.320473	0.320473
Taï 2021	Cr2	Parinari excelsa	Pe002	Pe(1-20)	-0.123	0.974084	7.09563	2	0.162162	0.169784	0.169784
Taï 2021	Cr2	Parinari excelsa	Pe003	Pe(1-20)	-0.119	0.974084	7.09563	3	0.135135	0.336532	0.336532
Taï 2021	Cr2	Parinari excelsa	Pe004	Pe(1-20)	-0.097	0.974084	7.09563	2	0.258278	0.423981	0.423981
Taï 2021	Cr2	Parinari excelsa	Pe005	Pe(1-20)	-0.103	0.974084	7.09563	2	0.134228	0.421172	0.421172
Taï 2021	Cr2	Parinari excelsa	Pe006	Pe(1-20)	-0.112	0.974084	7.09563	2	0.226667	0.277432	0.277432
Taï 2021	Cr2	Parinari excelsa	Pe007	Pe(1-20)	-0.103	0.974084	7.09563	2	0.223684	0.377654	0.377654
Taï 2021	Cr2	Parinari excelsa	Pe008	Pe(1-20)	-0.103	0.974084	7.09563	2	0.157895	0.409659	0.409659
Taï 2021	Cr2	Parinari excelsa	Pe009	Pe(1-20)	-0.122	0.974084	7.09563	3	0.198675	0.260634	0.260634
Taï 2021	Cr2	Parinari excelsa	Pe010	Pe(1-20)	-0.112	0.974084	7.09563	2	0.172185	0.296977	0.296977
Taï 2021	Cr2	Parinari excelsa	Pe011	Pe(1-20)	-0.099	0.974084	7.09563	2	0.13245	0.471283	0.471283
Taï 2021	Cr2	Parinari excelsa	Pe012	Pe(1-20)	-0.099	0.974084	7.09563	2	0.144737	0.464609	0.464609
Taï 2021	Cr2	Parinari excelsa	Pe013	Pe(1-20)	-0.095	0.974084	7.09563	2	0.13245	0.52053	0.52053
Taï 2021	Cr2	Parinari excelsa	Pe014	Pe(1-20)	-0.102	0.974084	7.09563	2	0.145695	0.427717	0.427717
Taï 2021	Cr2	Parinari excelsa	Pe015	Pe(1-20)	-0.088	0.974084	7.09563	2	0.133333	0.606094	0.606094
Taï 2021	Cr2	Parinari excelsa	Pe016	Pe(1-20)	-0.11	0.974084	7.09563	2	0.107383	0.34556	0.34556
Taï 2021	Cr2	Parinari excelsa	Pe017	Pe(1-20)	-0.083	0.974084	7.09563	2	0.131579	0.66894	0.66894
Taï 2021	Cr2	Parinari excelsa	Pe018	Pe(1-20)	-0.1	0.974084	7.09563	2	0.120805	0.465132	0.465132
Taï 2021	Cr2	Parinari excelsa	Pe019	Pe(1-20)	-0.1	0.974084	7.09563	2	0.107383	0.472234	0.472234
Taï 2021	Cr2	Parinari excelsa	Pe020	Pe(1-20)	-0.111	0.974084	7.09563	2	0.2	0.298352	0.298352
Taï 2021	Cr2	Parinari excelsa	Pe021	Pe(21-30),(91-104)	0.057	-0.0877138	6.01107	2	0.171053	0.422626	0.422626
Taï 2021	Cr2	Parinari excelsa	Pe022	Pe(21-30),(91-104)	0.078	-0.0877138	6.01107	2	0.172185	0.631042	0.631042
Taï 2021	Cr2	Parinari excelsa	Pe023	Pe(21-30),(91-104)	0.064	-0.0877138	6.01107	2	0.157895	0.500201	0.500201
Taï 2021	Cr2	Parinari excelsa	Pe024	Pe(21-30),(91-104)	0.056	-0.0877138	6.01107	2	0.18543	0.405502	0.405502
Taï 2021	Cr2	Parinari excelsa	Pe025	Pe(21-30),(91-104)	0.064	-0.0877138	6.01107	2	0.211921	0.46811	0.46811
Taï 2021	Cr2	Parinari excelsa	Pe026	Pe(21-30),(91-104)	0.053	-0.0877138	6.01107	2	0.223684	0.35846	0.35846
Taï 2021	Cr2	Parinari excelsa	Pe027	Pe(21-30),(91-104)	0.051	-0.0877138	6.01107	2	0.198675	0.350741	0.350741
Taï 2021	Cr2	Parinari excelsa	Pe028	Pe(21-30),(91-104)	0.047	-0.0877138	6.01107	2	0.18543	0.317367	0.317367
Taï 2021	Cr2	Parinari excelsa	Pe029	Pe(21-30),(91-104)	0.054	-0.0877138	6.01107	2	0.226667	0.36638	0.36638
Taï 2021	Cr2	Parinari excelsa	Pe030	Pe(21-30),(91-104)	0.059	-0.0877138	6.01107	2	0.186667	0.434221	0.434221
Taï 2021	Cr2	Parinari excelsa	Pe031	Pe(31-40),(51-60)	0.09	-0.163342	5.71322	2	0.156863	0.591625	0.591625
Taï 2021	Cr2	Parinari excelsa	Pe032	Pe(31-40),(51-60)	0.143	-0.163342	5.71322	2	0.172185	1.0822	1.0822
Taï 2021	Cr2	Parinari excelsa	Pe033	Pe(31-40),(51-60)	0.092	-0.163342	5.71322	2	0.174497	0.598117	0.598117
Taï 2021	Cr2	Parinari excelsa	Pe034	Pe(31-40),(51-60)	0.075	-0.163342	5.71322	2	0.133333	0.459592	0.459592
Taï 2021	Cr2	Parinari excelsa	Pe035	Pe(31-40),(51-60)	0.057	-0.163342	5.71322	2	0.15894	0.273027	0.273027
Taï 2021	Cr2	Parinari excelsa	Pe036	Pe(31-40),(51-60)	0.083	-0.163342	5.71322	2	0.173333	0.513947	0.513947
Taï 2021	Cr2	Parinari excelsa	Pe037	Pe(31-40),(51-60)	0.093	-0.163342	5.71322	2	0.198675	0.589755	0.589755
Taï 2021	Cr2	Parinari excelsa	Pe038	Pe(31-40),(51-60)	0.101	-0.163342	5.71322	2	0.172185	0.684922	0.684922
Taï 2021	Cr2	Parinari excelsa	Pe039	Pe(31-40),(51-60)	0.093	-0.163342	5.71322	2	0.15894	0.618999	0.618999
Taï 2021	Cr2	Parinari excelsa	Pe040	Pe(31-40),(51-60)	0.059	-0.163342	5.71322	2	0.198675	0.278441	0.278441
Taï 2021	Cr2	Parinari excelsa	Pe041	Pe(41-50)	0.029	-0.050116	5.35346	3	0.178808	0.259006	0.259006
Taï 2021	Cr2	Parinari excelsa	Pe042	Pe(41-50)	0.048	-0.050116	5.35346	2	0.210526	0.326605	0.326605
Taï 2021	Cr2	Parinari excelsa	Pe043	Pe(41-50)	0.043	-0.050116	5.35346	4	0.18543	0.586759	0.586759
Taï 2021	Cr2	Parinari excelsa	Pe044	Pe(41-50)	0.04	-0.050116	5.35346	4	0.263158	0.483434	0.483434
Taï 2021	Cr2	Parinari excelsa	Pe045	Pe(41-50)	0.042	-0.050116	5.35346	3	0.15894	0.440873	0.440873
Taï 2021	Cr2	Parinari excelsa	Pe046	Pe(41-50)	0.074	-0.050116	5.35346	2	0.225166	0.536247	0.536247
Taï 2021	Cr2	Parinari excelsa	Pe047	Pe(41-50)	0.043	-0.050116	5.35346	2	0.253333	0.268923	0.268923
Taï 2021	Cr2	Parinari excelsa	Pe048	Pe(41-50)	0.08	-0.050116	5.35346	3	0.258278	0.84147	0.84147
Taï 2021	Cr2	Parinari excelsa	Pe049	Pe(41-50)	0.048	-0.050116	5.35346	2	0.25	0.310275	0.310275
Taï 2021	Cr2	Parinari excelsa	Pe050	Pe(41-50)	0.038	-0.050116	5.35346	2	0.223684	0.238042	0.238042
Taï 2021	Cr2	Parinari excelsa	Pe051	Pe(31-40),(51-60)	0.038	-0.163342	5.71322	3	0.0993377	0.145259	0.145259
Taï 2021	Cr2	Parinari excelsa	Pe052	Pe(31-40),(51-60)	0.049	-0.163342	5.71322	3	0.181208	0.286427	0.286427
Taï 2021	Cr2	Parinari excelsa	Pe053	Pe(31-40),(51-60)	0.072	-0.163342	5.71322	2	0.213333	0.390202	0.390202
Taï 2021	Cr2	Parinari excelsa	Pe054	Pe(31-40),(51-60)	0.061	-0.163342	5.71322	2	0.210526	0.292365	0.292365
Taï 2021	Cr2	Parinari excelsa	Pe055	Pe(31-40),(51-60)	0.03	-0.163342	5.71322	3	0.18	0.0198137	0.0198137
Taï 2021	Cr2	Parinari excelsa	Pe056	Pe(31-40),(51-60)	0.033	-0.163342	5.71322	3	0.157895	0.063648	0.063648
Taï 2021	Cr2	Parinari excelsa	Pe057	Pe(31-40),(51-60)	0.027	-0.163342	5.71322	3	0.156863	-0.0229806	0
Taï 2021	Cr2	Parinari excelsa	Pe058	Pe(31-40),(51-60)	0.037	-0.163342	5.71322	3	0.198675	0.115503	0.115503
Taï 2021	Cr2	Parinari excelsa	Pe059	Pe(31-40),(51-60)	0.034	-0.163342	5.71322	3	0.16	0.0778862	0.0778862
Taï 2021	Cr2	Parinari excelsa	Pe060	Pe(31-40),(51-60)	0.033	-0.163342	5.71322	3	0.181208	0.0618859	0.0618859
Taï 2021	Cr2	Parinari excelsa	Pe061	Pe(61-70)	0.038	-0.035375	5.06609	2	0.184211	0.25638	0.25638
Taï 2021	Cr2	Parinari excelsa	Pe062	Pe(61-70)	0.051	-0.035375	5.06609	3	0.18	0.548569	0.548569
Taï 2021	Cr2	Parinari excelsa	Pe063	Pe(61-70)	0.047	-0.035375	5.06609	2	0.223684	0.314767	0.314767
Taï 2021	Cr2	Parinari excelsa	Pe064	Pe(61-70)	0.055	-0.035375	5.06609	2	0.184211	0.396898	0.396898
Taï 2021	Cr2	Parinari excelsa	Pe065	Pe(61-70)	0.048	-0.035375	5.06609	2	0.211921	0.327521	0.327521
Taï 2021	Cr2	Parinari excelsa	Pe066	Pe(61-70)	0.039	-0.035375	5.06609	2	0.210526	0.256109	0.256109
Taï 2021	Cr2	Parinari excelsa	Pe067	Pe(61-70)	0.059	-0.035375	5.06609	2	0.157895	0.44383	0.44383
Taï 2021	Cr2	Parinari excelsa	Pe068	Pe(61-70)	0.06	-0.035375	5.06609	2	0.18543	0.437571	0.437571
Taï 2021	Cr2	Parinari excelsa	Pe069	Pe(61-70)	0.053	-0.035375	5.06609	2	0.213333	0.366787	0.366787
Taï 2021	Cr2	Parinari excelsa	Pe070	Pe(61-70)	0.089	-0.035375	5.06609	2	0.183007	0.678933	0.678933
Taï 2021	Cr2	Parinari excelsa	Pe071	Pe(71-90)	-0.065	0.660959	5.75691	2	0.198758	0.459527	0.459527
Taï 2021	Cr2	Parinari excelsa	Pe072	Pe(71-90)	-0.089	0.660959	5.75691	2	0.21118	0.234426	0.234426
Taï 2021	Cr2	Parinari excelsa	Pe073	Pe(71-90)	-0.076	0.660959	5.75691	2	0.125786	0.390657	0.390657
Taï 2021	Cr2	Parinari excelsa	Pe074	Pe(71-90)	-0.087	0.660959	5.75691	2	0.223602	0.248613	0.248613
Taï 2021	Cr2	Parinari excelsa	Pe075	Pe(71-90)	-0.077	0.660959	5.75691	2	0.197531	0.349357	0.349357
Taï 2021	Cr2	Parinari excelsa	Pe076	Pe(71-90)	-0.092	0.660959	5.75691	2	0.17284	0.217249	0.217249
Taï 2021	Cr2	Parinari excelsa	Pe077	Pe(71-90)	-0.091	0.660959	5.75691	2	0.223602	0.212856	0.212856
Taï 2021	Cr2	Parinari excelsa	Pe078	Pe(71-90)	-0.054	0.660959	5.75691	2	0.226415	0.541641	0.541641
Taï 2021	Cr2	Parinari excelsa	Pe079	Pe(71-90)	-0.055	0.660959	5.75691	2	0.173913	0.56889	0.56889
Taï 2021	Cr2	Parinari excelsa	Pe080	Pe(71-90)	-0.085	0.660959	5.75691	2	0.2625	0.253141	0.253141
Taï 2021	Cr2	Parinari excelsa	Pe081	Pe(71-90)	-0.062	0.660959	5.75691	2	0.245399	0.458843	0.458843
Taï 2021	Cr2	Parinari excelsa	Pe082	Pe(71-90)	-0.082	0.660959	5.75691	2	0.223602	0.29331	0.29331
Taï 2021	Cr2	Parinari excelsa	Pe083	Pe(71-90)	-0.088	0.660959	5.75691	2	0.222222	0.2401	0.2401
Taï 2021	Cr2	Parinari excelsa	Pe084	Pe(71-90)	-0.095	0.660959	5.75691	2	0.2125	0.179631	0.179631
Taï 2021	Cr2	Parinari excelsa	Pe085	Pe(71-90)	-0.074	0.660959	5.75691	3	0.20625	0.559467	0.559467
Taï 2021	Cr2	Parinari excelsa	Pe086	Pe(71-90)	-0.075	0.660959	5.75691	2	0.223602	0.355885	0.355885
Taï 2021	Cr2	Parinari excelsa	Pe087	Pe(71-90)	-0.09	0.660959	5.75691	2	0.2375	0.217825	0.217825
Taï 2021	Cr2	Parinari excelsa	Pe088	Pe(71-90)	-0.071	0.660959	5.75691	3	0.223602	0.587463	0.587463
Taï 2021	Cr2	Parinari excelsa	Pe089	Pe(71-90)	-0.1	0.660959	5.75691	4	0.273292	0.247857	0.247857
Taï 2021	Cr2	Parinari excelsa	Pe090	Pe(71-90)	-0.101	0.660959	5.75691	4	0.271605	0.231659	0.231659
Taï 2021	Cr2	Parinari excelsa	Pe091	Pe(21-30),(91-104)	0.033	-0.0877138	6.01107	3	0.238411	0.252813	0.252813
Taï 2021	Cr2	Parinari excelsa	Pe092	Pe(21-30),(91-104)	0.04	-0.0877138	6.01107	3	0.26	0.339058	0.339058
Taï 2021	Cr2	Parinari excelsa	Pe093	Pe(21-30),(91-104)	0.017	-0.0877138	6.01107	4	0.13245	0.0502288	0.0502288
Taï 2021	Cr2	Parinari excelsa	Pe094	Pe(21-30),(91-104)	0.039	-0.0877138	6.01107	3	0.197368	0.353281	0.353281
Taï 2021	Cr2	Parinari excelsa	Pe095	Pe(21-30),(91-104)	0.05	-0.0877138	6.01107	2	0.263158	0.313658	0.313658
Taï 2021	Cr2	Parinari excelsa	Pe096	Pe(21-30),(91-104)	0.046	-0.0877138	6.01107	2	0.27451	0.273938	0.273938
Taï 2021	Cr2	Parinari excelsa	Pe097	Pe(21-30),(91-104)	0.124	-0.0877138	6.01107	2	0.169935	1.0918	1.0918
Taï 2021	Cr2	Parinari excelsa	Pe098	Pe(21-30),(91-104)	0.081	-0.0877138	6.01107	2	0.172185	0.660898	0.660898
Taï 2021	Cr2	Parinari excelsa	Pe099	Pe(21-30),(91-104)	0.052	-0.0877138	6.01107	2	0.236842	0.34321	0.34321
Taï 2021	Cr2	Parinari excelsa	Pe100	Pe(21-30),(91-104)	0.042	-0.0877138	6.01107	5	0.3	0.576628	0.576628
Taï 2021	Cr2	Parinari excelsa	Pe101	Pe(21-30),(91-104)	0.047	-0.0877138	6.01107	2	0.186667	0.316885	0.316885
Taï 2021	Cr2	Parinari excelsa	Pe102	Pe(21-30),(91-104)	0.049	-0.0877138	6.01107	2	0.18543	0.336952	0.336952
Taï 2021	Cr2	Parinari excelsa	Pe103	Pe(21-30),(91-104)	0.042	-0.0877138	6.01107	2	0.210526	0.260133	0.260133
Taï 2021	Cr2	Parinari excelsa	Pe104	Pe(21-30),(91-104)	0.048	-0.0877138	6.01107	3	0.313725	0.413448	0.413448
Taï 2021	Cr2	Parinari excelsa	Pe105	Pe(105-114)	0.053	0.0011407	4.81255	2	0.18543	0.417395	0.417395
Taï 2021	Cr2	Parinari excelsa	Pe106	Pe(105-114)	0.052	0.0011407	4.81255	2	0.226667	0.388822	0.388822
Taï 2021	Cr2	Parinari excelsa	Pe107	Pe(105-114)	0.058	0.0011407	4.81255	2	0.172185	0.464021	0.464021
Taï 2021	Cr2	Parinari excelsa	Pe108	Pe(105-114)	0.052	0.0011407	4.81255	2	0.197368	0.403552	0.403552
Taï 2021	Cr2	Parinari excelsa	Pe109	Pe(105-114)	0.046	0.0011407	4.81255	2	0.225166	0.344829	0.344829
Taï 2021	Cr2	Parinari excelsa	Pe110	Pe(105-114)	0.022	0.0011407	4.81255	2	0.223684	0.166158	0.166158
Taï 2021	Cr2	Parinari excelsa	Pe111	Pe(105-114)	0.034	0.0011407	4.81255	2	0.226667	0.25484	0.25484
Taï 2021	Cr2	Parinari excelsa	Pe112	Pe(105-114)	0.05	0.0011407	4.81255	2	0.226667	0.373935	0.373935
Taï 2021	Cr2	Parinari excelsa	Pe113	Pe(105-114)	0.059	0.0011407	4.81255	2	0.210526	0.450128	0.450128
Taï 2021	Cr2	Parinari excelsa	Pe114	Pe(105-114)	0.064	0.0011407	4.81255	2	0.211921	0.48726	0.48726
Taï 2021	Cr2	Parinari excelsa	Pe115	Pe(115,120,123)	0.0297778	0.00134304	4.47426	2	0.196948	0.216144	0.216144
Taï 2021	Cr2	Parinari excelsa	Pe116	Pe(116-119),(120-122),124	0.03	0.0017439	4.86552	3	0.221477	0.344986	0.344986
Taï 2021	Cr2	Parinari excelsa	Pe117	Pe(116-119),(120-122),124	0.033	0.0017439	4.86552	3	0.236842	0.371595	0.371595
Taï 2021	Cr2	Parinari excelsa	Pe118	Pe(116-119),(120-122),124	0.029	0.0017439	4.86552	3	0.198675	0.343393	0.343393
Taï 2021	Cr2	Parinari excelsa	Pe119	Pe(116-119),(120-122),124	0.034	0.0017439	4.86552	3	0.278146	0.36202	0.36202
Taï 2021	Cr2	Parinari excelsa	Pe120	Pe(115,120,123)	0.0298889	0.00134304	4.47426	3	0.22108	0.315635	0.315635
Taï 2021	Cr2	Parinari excelsa	Pe121	Pe(116-119),(120-122),124	0.036	0.0017439	4.86552	3	0.236842	0.405014	0.405014
Taï 2021	Cr2	Parinari excelsa	Pe122	Pe(116-119),(120-122),124	0.025	0.0017439	4.86552	3	0.256579	0.275174	0.275174
Taï 2021	Cr2	Parinari excelsa	Pe123	Pe(115,120,123)	0.0511111	0.00134304	4.47426	2	0.183974	0.375417	0.375417
Taï 2021	Cr2	Parinari excelsa	Pe124	Pe(116-119),(120-122),124	0.008	0.0017439	4.86552	3	0.296053	0.0858844	0.0858844
Taï 2021	Cr2	Parinari excelsa	Pe125	Pe(125-144)	0.054	0.0270618	5.19882	2	0.198675	0.493293	0.493293
Taï 2021	Cr2	Parinari excelsa	Pe126	Pe(125-144)	0.041	0.0270618	5.19882	2	0.171053	0.398249	0.398249
Taï 2021	Cr2	Parinari excelsa	Pe127	Pe(125-144)	0.075	0.0270618	5.19882	2	0.238411	0.635125	0.635125
Taï 2021	Cr2	Parinari excelsa	Pe128	Pe(125-144)	0.065	0.0270618	5.19882	2	0.225166	0.565606	0.565606
Taï 2021	Cr2	Parinari excelsa	Pe129	Pe(125-144)	0.046	0.0270618	5.19882	2	0.211921	0.419586	0.419586
Taï 2021	Cr2	Parinari excelsa	Pe130	Pe(125-144)	0.043	0.0270618	5.19882	2	0.238411	0.381726	0.381726
Taï 2021	Cr2	Parinari excelsa	Pe131	Pe(125-144)	0.017	0.0270618	5.19882	3	0.18	0.283987	0.283987
Taï 2021	Cr2	Parinari excelsa	Pe132	Pe(125-144)	0.049	0.0270618	5.19882	2	0.223684	0.437538	0.437538
Taï 2021	Cr2	Parinari excelsa	Pe133	Pe(125-144)	0.056	0.0270618	5.19882	2	0.248366	0.478334	0.478334
Taï 2021	Cr2	Parinari excelsa	Pe134	Pe(125-144)	0.025	0.0270618	5.19882	2	0.25	0.235549	0.235549
Taï 2021	Cr2	Parinari excelsa	Pe135	Pe(125-144)	0.05	0.0270618	5.19882	2	0.210526	0.453163	0.453163
Taï 2021	Cr2	Parinari excelsa	Pe136	Pe(125-144)	0.068	0.0270618	5.19882	2	0.214765	0.597692	0.597692
Taï 2021	Cr2	Parinari excelsa	Pe137	Pe(125-144)	0.121	0.0270618	5.19882	2	0.266667	0.962308	0.962308
Taï 2021	Cr2	Parinari excelsa	Pe138	Pe(125-144)	0.043	0.0270618	5.19882	2	0.172185	0.414919	0.414919
Taï 2021	Cr2	Parinari excelsa	Pe139	Pe(125-144)	0.061	0.0270618	5.19882	2	0.18543	0.560733	0.560733
Taï 2021	Cr2	Parinari excelsa	Pe140	Pe(125-144)	0.091	0.0270618	5.19882	2	0.223684	0.776556	0.776556
Taï 2021	Cr2	Parinari excelsa	Pe141	Pe(125-144)	0.087	0.0270618	5.19882	2	0.186667	0.779758	0.779758
Taï 2021	Cr2	Parinari excelsa	Pe142	Pe(125-144)	0.067	0.0270618	5.19882	2	0.184211	0.612467	0.612467
Taï 2021	Cr2	Parinari excelsa	Pe143	Pe(125-144)	0.049	0.0270618	5.19882	2	0.238411	0.429238	0.429238
Taï 2021	Cr2	Parinari excelsa	Pe144	Pe(125-144)	0.102	0.0270618	5.19882	2	0.15894	0.937515	0.937515
Taï 2021	Cr2	Parinari excelsa	Pe145	Pe(145-149)	0.072	-0.0336637	4.49949	2	0.200359	0.46427	0.46427
Taï 2021	Cr2	Parinari excelsa	Pe146	Pe(145-149)	0.031	-0.0336637	4.49949	4	0.200555	0.33839	0.33839
Taï 2021	Cr2	Parinari excelsa	Pe147	Pe(145-149)	0.097	-0.0336637	4.49949	2	0.200821	0.643797	0.643797
Taï 2021	Cr2	Parinari excelsa	Pe148	Pe(145-149)	0.063	-0.0336637	4.49949	2	0.201278	0.399048	0.399048
Taï 2021	Cr2	Parinari excelsa	Pe149	Pe(145-149)	0.071	-0.0336637	4.49949	2	0.200882	0.456776	0.456776
Taï 2021	MOS	Parinari excelsa	Pe145	Pe(145-149)	2.391	-8.249	2.043	2		0.0691803	0.0691803
Taï 2021	MOS	Parinari excelsa	Pe146	Pe(145-149)	2.529	-8.249	2.043	4		0.183423	0.183423
Taï 2021	MOS	Parinari excelsa	Pe147	Pe(145-149)	2.926	-8.249	2.043	2		0.20638	0.20638
Taï 2021	MOS	Parinari excelsa	Pe148	Pe(145-149)	2.981	-8.249	2.043	2		0.230923	0.230923
Taï 2021	MOS	Parinari excelsa	Pe149	Pe(145-149)	3.055	-8.249	2.043	2		0.268612	0.268612
Ngogo 2018	MOS	Phytolacca dodecandra	Pd1	Ngogo2018	1.529	-5.336	1.369	2		0.0781089	0.0781089
Ngogo 2018	MOS	Phytolacca dodecandra	Pd2	Ngogo2018	2.501	-5.336	1.369	1		0.147765	0.147765
Ngogo 2018	MOS	Phytolacca dodecandra	Pd3	Ngogo2018	1.366	-5.336	1.369	2		0.0624869	0.0624869
Ngogo 2018	MOS	Phytolacca dodecandra	Pd4	Ngogo2018	2.821	-5.336	1.369	1		0.228996	0.228996
Ngogo 2018	MOS	Phytolacca dodecandra	Pd5	Ngogo2018	1.696	-5.336	1.369	2		0.0981725	0.0981725
Ngogo 2018	MOS	Pouteria altissima (=Aningeria; small variety)	Pas01	Ngogo2018	2.314	-5.336	1.369	2		0.228782	0.228782
Ngogo 2018	MOS	Pouteria altissima (=Aningeria; small variety)	Pas02	Ngogo2018	2.169	-5.336	1.369	2		0.187591	0.187591
Ngogo 2018	MOS	Pouteria altissima (=Aningeria; small variety)	Pas03	Ngogo2018	3.433	-5.336	1.369	2		1.05858	1.05858
Ngogo 2018	MOS	Pouteria altissima (=Aningeria; small variety)	Pas04	Ngogo2018	3.245	-5.336	1.369	2		0.818364	0.818364
Ngogo 2018	MOS	Pouteria altissima (=Aningeria; small variety)	Pas05	Ngogo2018	2.481	-5.336	1.369	2		0.287548	0.287548
Ngogo 2018	MOS	Pouteria altissima (=Aningeria; small variety)	Pas06	Ngogo2018	2.354	-5.336	1.369	2		0.241659	0.241659
Ngogo 2018	MOS	Pouteria altissima (=Aningeria; small variety)	Pas07	Ngogo2018	3.406	-5.336	1.369	2		1.02016	1.02016
Ngogo 2018	MOS	Pouteria altissima (=Aningeria; small variety)	Pas08	Ngogo2018	1.844	-5.336	1.369	2		0.120222	0.120222
Ngogo 2018	MOS	Pouteria altissima (=Aningeria; small variety)	Pas09	Ngogo2018	2.737	-5.336	1.369	2		0.40824	0.40824
Ngogo 2018	MOS	Pouteria altissima (=Aningeria; small variety)	Pas10	Ngogo2018	3.064	-5.336	1.369	2		0.638753	0.638753
Taï 2021	Cr2	Sacoglottis gabonensis	Sg01	Sg(1-13)	0.014	0.0526419	4.06839	2	0.238411	0.166939	0.166939
Taï 2021	Cr2	Sacoglottis gabonensis	Sg02	Sg(1-13)	0.042	0.0526419	4.06839	2	0.264901	0.32861	0.32861
Taï 2021	Cr2	Sacoglottis gabonensis	Sg03	Sg(1-13)	-0.02	0.0526419	4.06839	3	0.254902	-0.064211	0
Taï 2021	Cr2	Sacoglottis gabonensis	Sg04	Sg(1-13)	0.04	0.0526419	4.06839	2	0.304636	0.299532	0.299532
Taï 2021	Cr2	Sacoglottis gabonensis	Sg05	Sg(1-13)	0.024	0.0526419	4.06839	2	0.276316	0.217515	0.217515
Taï 2021	Cr2	Sacoglottis gabonensis	Sg06	Sg(1-13)	0.022	0.0526419	4.06839	3	0.333333	0.284293	0.284293
Taï 2021	Cr2	Sacoglottis gabonensis	Sg07	Sg(1-13)	0.073	0.0526419	4.06839	2	0.263158	0.515251	0.515251
Taï 2021	Cr2	Sacoglottis gabonensis	Sg08	Sg(1-13)	0.023	0.0526419	4.06839	3	0.311688	0.301924	0.301924
Taï 2021	Cr2	Sacoglottis gabonensis	Sg09	Sg(1-13)	-0.018	0.0526419	4.06839	3	0.298013	-0.04336	0
Taï 2021	Cr2	Sacoglottis gabonensis	Sg10	Sg(1-13)	-0.013	0.0526419	4.06839	3	0.27451	-0.000538081	0
Taï 2021	Cr2	Sacoglottis gabonensis	Sg11	Sg(1-13)	0	0.0526419	4.06839	3	0.290323	0.112076	0.112076
Taï 2021	Cr2	Sacoglottis gabonensis	Sg12	Sg(1-13)	0.01	0.0526419	4.06839	2	0.324675	0.12605	0.12605
Taï 2021	Cr2	Sacoglottis gabonensis	Sg13	Sg(1-13)	0.026	0.0526419	4.06839	2	0.16	0.266146	0.266146
Taï 2021	Cr2	Sacoglottis gabonensis	Sg14	Sg(14-31)	0.043	-0.0374623	4.51757	2	0.293333	0.221601	0.221601
Taï 2021	Cr2	Sacoglottis gabonensis	Sg15	Sg(14-31)	0.044	-0.0374623	4.51757	2	0.28	0.232287	0.232287
Taï 2021	Cr2	Sacoglottis gabonensis	Sg16	Sg(14-31)	0.053	-0.0374623	4.51757	2	0.278146	0.291584	0.291584
Taï 2021	Cr2	Sacoglottis gabonensis	Sg17	Sg(14-31)	0.049	-0.0374623	4.51757	2	0.268456	0.26906	0.26906
Taï 2021	Cr2	Sacoglottis gabonensis	Sg18	Sg(14-31)	0.05	-0.0374623	4.51757	2	0.264901	0.277009	0.277009
Taï 2021	Cr2	Sacoglottis gabonensis	Sg19	Sg(14-31)	0.041	-0.0374623	4.51757	2	0.253333	0.220652	0.220652
Taï 2021	Cr2	Sacoglottis gabonensis	Sg20	Sg(14-31)	0.044	-0.0374623	4.51757	2	0.32	0.219382	0.219382
Taï 2021	Cr2	Sacoglottis gabonensis	Sg21	Sg(14-31)	0.045	-0.0374623	4.51757	2	0.304636	0.230622	0.230622
Taï 2021	Cr2	Sacoglottis gabonensis	Sg22	Sg(14-31)	0.047	-0.0374623	4.51757	2	0.263158	0.257693	0.257693
Taï 2021	Cr2	Sacoglottis gabonensis	Sg23	Sg(14-31)	0.053	-0.0374623	4.51757	2	0.27451	0.293053	0.293053
Taï 2021	Cr2	Sacoglottis gabonensis	Sg24	Sg(14-31)	0.057	-0.0374623	4.51757	2	0.328947	0.295316	0.295316
Taï 2021	Cr2	Sacoglottis gabonensis	Sg25	Sg(14-31)	0.079	-0.0374623	4.51757	2	0.266667	0.468491	0.468491
Taï 2021	Cr2	Sacoglottis gabonensis	Sg26	Sg(14-31)	0.04	-0.0374623	4.51757	3	0.31875	0.292748	0.292748
Taï 2021	Cr2	Sacoglottis gabonensis	Sg27	Sg(14-31)	0.046	-0.0374623	4.51757	2	0.222222	0.264982	0.264982
Taï 2021	Cr2	Sacoglottis gabonensis	Sg28	Sg(14-31)	0.058	-0.0374623	4.51757	2	0.235294	0.34344	0.34344
Taï 2021	Cr2	Sacoglottis gabonensis	Sg29	Sg(14-31)	0.051	-0.0374623	4.51757	2	0.261438	0.284987	0.284987
Taï 2021	Cr2	Sacoglottis gabonensis	Sg30	Sg(14-31)	0.045	-0.0374623	4.51757	2	0.263158	0.244378	0.244378
Taï 2021	Cr2	Sacoglottis gabonensis	Sg31	Sg(14-31)	0.263	-0.0374623	4.51757	2	0.276316	1.66543	1.66543
Taï 2021	Cr2	Sacoglottis gabonensis	Sg32	Sg(32-51)	0.063	-0.0362579	3.72379	2	0.302632	0.276633	0.276633
Taï 2021	Cr2	Sacoglottis gabonensis	Sg33	Sg(32-51)	0.058	-0.0362579	3.72379	2	0.317881	0.245183	0.245183
Taï 2021	Cr2	Sacoglottis gabonensis	Sg34	Sg(32-51)	0.087	-0.0362579	3.72379	2	0.225166	0.445858	0.445858
Taï 2021	Cr2	Sacoglottis gabonensis	Sg35	Sg(32-51)	0.049	-0.0362579	3.72379	2	0.317881	0.199462	0.199462
Taï 2021	Cr2	Sacoglottis gabonensis	Sg36	Sg(32-51)	0.066	-0.0362579	3.72379	2	0.298701	0.293861	0.293861
Taï 2021	Cr2	Sacoglottis gabonensis	Sg37	Sg(32-51)	0.053	-0.0362579	3.72379	2	0.235294	0.246392	0.246392
Taï 2021	Cr2	Sacoglottis gabonensis	Sg38	Sg(32-51)	0.088	-0.0362579	3.72379	2	0.25	0.437153	0.437153
Taï 2021	Cr2	Sacoglottis gabonensis	Sg39	Sg(32-51)	0.048	-0.0362579	3.72379	2	0.304636	0.198156	0.198156
Taï 2021	Cr2	Sacoglottis gabonensis	Sg40	Sg(32-51)	0.042	-0.0362579	3.72379	2	0.263158	0.17705	0.17705
Taï 2021	Cr2	Sacoglottis gabonensis	Sg41	Sg(32-51)	0.089	-0.0362579	3.72379	2	0.236842	0.450506	0.450506
Taï 2021	Cr2	Sacoglottis gabonensis	Sg42	Sg(32-51)	0.108	-0.0362579	3.72379	2	0.261438	0.540496	0.540496
Taï 2021	Cr2	Sacoglottis gabonensis	Sg43	Sg(32-51)	0.05	-0.0362579	3.72379	2	0.289474	0.21306	0.21306
Taï 2021	Cr2	Sacoglottis gabonensis	Sg44	Sg(32-51)	0.098	-0.0362579	3.72379	2	0.261438	0.485491	0.485491
Taï 2021	Cr2	Sacoglottis gabonensis	Sg45	Sg(32-51)	0.164	-0.0362579	3.72379	2	0.226667	0.888472	0.888472
Taï 2021	Cr2	Sacoglottis gabonensis	Sg46	Sg(32-51)	0.058	-0.0362579	3.72379	2	0.261438	0.265471	0.265471
Taï 2021	Cr2	Sacoglottis gabonensis	Sg47	Sg(32-51)	0.052	-0.0362579	3.72379	2	0.272727	0.228915	0.228915
Taï 2021	Cr2	Sacoglottis gabonensis	Sg48	Sg(32-51)	0.097	-0.0362579	3.72379	2	0.27451	0.471495	0.471495
Taï 2021	Cr2	Sacoglottis gabonensis	Sg49	Sg(32-51)	0.035	-0.0362579	3.72379	2	0.248366	0.141419	0.141419
Taï 2021	Cr2	Sacoglottis gabonensis	Sg50	Sg(32-51)	0.029	-0.0362579	3.72379	2	0.276316	0.103822	0.103822
Taï 2021	Cr2	Sacoglottis gabonensis	Sg51	Sg(32-51)	0.047	-0.0362579	3.72379	2	0.272727	0.201833	0.201833
Taï 2021	MOS	Sacoglottis gabonensis	Sg01	Sg(1-13)	1.077	-7.162	1.844	2		0.011301	0.011301
Taï 2021	MOS	Sacoglottis gabonensis	Sg02	Sg(1-13)	2.179	-7.162	1.844	2		0.0862266	0.0862266
Taï 2021	MOS	Sacoglottis gabonensis	Sg03	Sg(1-13)	0.896	-7.162	1.844	3		0.012141	0.012141
Taï 2021	MOS	Sacoglottis gabonensis	Sg04	Sg(1-13)	1.118	-7.162	1.844	2		0.0121885	0.0121885
Taï 2021	MOS	Sacoglottis gabonensis	Sg05	Sg(1-13)	1.754	-7.162	1.844	2		0.0393808	0.0393808
Taï 2021	MOS	Sacoglottis gabonensis	Sg06	Sg(1-13)	2.251	-7.162	1.844	3		0.147704	0.147704
Taï 2021	MOS	Sacoglottis gabonensis	Sg07	Sg(1-13)	3.292	-7.162	1.844	2		0.67139	0.67139
Taï 2021	MOS	Sacoglottis gabonensis	Sg08	Sg(1-13)	1.711	-7.162	1.844	3		0.0545682	0.0545682
Taï 2021	MOS	Sacoglottis gabonensis	Sg09	Sg(1-13)	1.092	-7.162	1.844	3		0.0174269	0.0174269
Taï 2021	MOS	Sacoglottis gabonensis	Sg10	Sg(1-13)	1.298	-7.162	1.844	3		0.0254796	0.0254796
Taï 2021	MOS	Sacoglottis gabonensis	Sg11	Sg(1-13)	1.157	-7.162	1.844	3		0.019646	0.019646
Taï 2021	MOS	Sacoglottis gabonensis	Sg12	Sg(1-13)	1.1	-7.162	1.844	2		0.0117906	0.0117906
Taï 2021	MOS	Sacoglottis gabonensis	Sg13	Sg(1-13)	0.921	-7.162	1.844	2		0.0084759	0.0084759
Taï 2021	MOS	Sacoglottis gabonensis	Sg14	Sg(14-31)	2.972	-6.97	1.806	2		0.402757	0.402757
Taï 2021	MOS	Sacoglottis gabonensis	Sg15	Sg(14-31)	3.075	-6.97	1.806	2		0.485099	0.485099
Taï 2021	MOS	Sacoglottis gabonensis	Sg16	Sg(14-31)	3.166	-6.97	1.806	2		0.571748	0.571748
Taï 2021	MOS	Sacoglottis gabonensis	Sg17	Sg(14-31)	2.698	-6.97	1.806	2		0.245548	0.245548
Taï 2021	MOS	Sacoglottis gabonensis	Sg18	Sg(14-31)	3.177	-6.97	1.806	2		0.58322	0.58322
Taï 2021	MOS	Sacoglottis gabonensis	Sg19	Sg(14-31)	3.037	-6.97	1.806	2		0.452924	0.452924
Taï 2021	MOS	Sacoglottis gabonensis	Sg20	Sg(14-31)	3.162	-6.97	1.806	2		0.567633	0.567633
Taï 2021	MOS	Sacoglottis gabonensis	Sg21	Sg(14-31)	3.008	-6.97	1.806	2		0.429813	0.429813
Taï 2021	MOS	Sacoglottis gabonensis	Sg22	Sg(14-31)	3.02	-6.97	1.806	2		0.43923	0.43923
Taï 2021	MOS	Sacoglottis gabonensis	Sg23	Sg(14-31)	3.092	-6.97	1.806	2		0.500223	0.500223
Taï 2021	MOS	Sacoglottis gabonensis	Sg24	Sg(14-31)	3.12	-6.97	1.806	2		0.526169	0.526169
Taï 2021	MOS	Sacoglottis gabonensis	Sg25	Sg(14-31)	2.896	-6.97	1.806	2		0.351103	0.351103
Taï 2021	MOS	Sacoglottis gabonensis	Sg26	Sg(14-31)	2.403	-6.97	1.806	3		0.216196	0.216196
Taï 2021	MOS	Sacoglottis gabonensis	Sg27	Sg(14-31)	1.942	-6.97	1.806	2		0.062687	0.062687
Taï 2021	MOS	Sacoglottis gabonensis	Sg28	Sg(14-31)	2.994	-6.97	1.806	2		0.419082	0.419082
Taï 2021	MOS	Sacoglottis gabonensis	Sg29	Sg(14-31)	3.112	-6.97	1.806	2		0.518622	0.518622
Taï 2021	MOS	Sacoglottis gabonensis	Sg30	Sg(14-31)	2.917	-6.97	1.806	2		0.364674	0.364674
Taï 2021	MOS	Sacoglottis gabonensis	Sg31	Sg(14-31)	2.474	-6.97	1.806	2		0.163849	0.163849
Taï 2021	MOS	Sacoglottis gabonensis	Sg32	Sg(32-51)	2.882	-8.156	2.093	2		0.239111	0.239111
Taï 2021	MOS	Sacoglottis gabonensis	Sg33	Sg(32-51)	2.978	-8.156	2.093	2		0.292322	0.292322
Taï 2021	MOS	Sacoglottis gabonensis	Sg34	Sg(32-51)	2.763	-8.156	2.093	2		0.186394	0.186394
Taï 2021	MOS	Sacoglottis gabonensis	Sg35	Sg(32-51)	2.934	-8.156	2.093	2		0.266604	0.266604
Taï 2021	MOS	Sacoglottis gabonensis	Sg36	Sg(32-51)	3.141	-8.156	2.093	2		0.411174	0.411174
Taï 2021	MOS	Sacoglottis gabonensis	Sg37	Sg(32-51)	3.007	-8.156	2.093	2		0.310615	0.310615
Taï 2021	MOS	Sacoglottis gabonensis	Sg38	Sg(32-51)	3.11	-8.156	2.093	2		0.385342	0.385342
Taï 2021	MOS	Sacoglottis gabonensis	Sg39	Sg(32-51)	2.856	-8.156	2.093	2		0.226447	0.226447
Taï 2021	MOS	Sacoglottis gabonensis	Sg40	Sg(32-51)	2.94	-8.156	2.093	2		0.269973	0.269973
Taï 2021	MOS	Sacoglottis gabonensis	Sg41	Sg(32-51)	3.137	-8.156	2.093	2		0.407746	0.407746
Taï 2021	MOS	Sacoglottis gabonensis	Sg42	Sg(32-51)	3.197	-8.156	2.093	2		0.462304	0.462304
Taï 2021	MOS	Sacoglottis gabonensis	Sg43	Sg(32-51)	2.765	-8.156	2.093	2		0.187176	0.187176
Taï 2021	MOS	Sacoglottis gabonensis	Sg44	Sg(32-51)	3.231	-8.156	2.093	2		0.496402	0.496402
Taï 2021	MOS	Sacoglottis gabonensis	Sg45	Sg(32-51)	3.183	-8.156	2.093	2		0.448954	0.448954
Taï 2021	MOS	Sacoglottis gabonensis	Sg46	Sg(32-51)	2.991	-8.156	2.093	2		0.300385	0.300385
Taï 2021	MOS	Sacoglottis gabonensis	Sg47	Sg(32-51)	2.181	-8.156	2.093	2		0.0551323	0.0551323
Taï 2021	MOS	Sacoglottis gabonensis	Sg48	Sg(32-51)	2.791	-8.156	2.093	2		0.197644	0.197644
Taï 2021	MOS	Sacoglottis gabonensis	Sg49	Sg(32-51)	2.303	-8.156	2.093	2		0.0711707	0.0711707
Taï 2021	MOS	Sacoglottis gabonensis	Sg50	Sg(32-51)	2.431	-8.156	2.093	2		0.0930359	0.0930359
Taï 2021	MOS	Sacoglottis gabonensis	Sg51	Sg(32-51)	2.518	-8.156	2.093	2		0.111617	0.111617
Ngogo 2018	MOS	Uvariopsis congensis	Uv1	Ngogo2018	1.949	-5.336	1.369	2		0.138807	0.138807
Ngogo 2018	MOS	Uvariopsis congensis	Uv2	Ngogo2018	1.795	-5.336	1.369	1		0.0562109	0.0562109
Ngogo 2018	MOS	Uvariopsis congensis	Uv3	Ngogo2018	2.173	-5.336	1.369	2		0.188621	0.188621
Ngogo 2018	MOS	Uvariopsis congensis	Uv4	Ngogo2018	1.67	-5.336	1.369	2		0.0947396	0.0947396
Ngogo 2018	MOS	Uvariopsis congensis	Uv5	Ngogo2018	1.787	-5.336	1.369	2		0.111197	0.111197
Ngogo 2018	MOS	Uvariopsis congensis	Uv6	Ngogo2018	2.272	-5.336	1.369	2		0.215998	0.215998
Ngogo 2018	MOS	Uvariopsis congensis	Uv7	Ngogo2018	1.736	-5.336	1.369	2		0.103698	0.103698
Ngogo 2018	MOS	Uvariopsis congensis	Uv8	Ngogo2018	1.842	-5.336	1.369	2		0.119893	0.119893
Ngogo 2019	GC	Warburgia ugandensis	Wu08	FdN(4-7),Fm58,(118-122),Mmy(1-4),Wu(8-13)	4.768	-0.70762	0.139541	1		-0.0422904	0
Ngogo 2019	GC	Warburgia ugandensis	Wu09	FdN(4-7),Fm58,(118-122),Mmy(1-4),Wu(8-13)	7.821	-0.70762	0.139541	1		0.383727	0.383727
Ngogo 2019	GC	Warburgia ugandensis	Wu10	FdN(4-7),Fm58,(118-122),Mmy(1-4),Wu(8-13)	4.588	-0.70762	0.139541	1		-0.0674077	0
Ngogo 2019	GC	Warburgia ugandensis	Wu11	FdN(4-7),Fm58,(118-122),Mmy(1-4),Wu(8-13)	7.117	-0.70762	0.139541	1		0.28549	0.28549
Ngogo 2019	GC	Warburgia ugandensis	Wu12	FdN(4-7),Fm58,(118-122),Mmy(1-4),Wu(8-13)	5.1	-0.70762	0.139541	1		0.00403703	0.00403703
Ngogo 2019	GC	Warburgia ugandensis	Wu13	FdN(4-7),Fm58,(118-122),Mmy(1-4),Wu(8-13)	7.582	-0.70762	0.139541	1		0.350377	0.350377
Ngogo 2018	MOS	Warburgia ugandensis	Wu01	Ngogo2018	1.97	-5.336	1.369	2		0.142855	0.142855
Ngogo 2018	MOS	Warburgia ugandensis	Wu02	Ngogo2018	1.47	-5.336	1.369	2		0.072048	0.072048
Ngogo 2018	MOS	Warburgia ugandensis	Wu03	Ngogo2018	2.281	-5.336	1.369	2		0.218676	0.218676
Ngogo 2018	MOS	Warburgia ugandensis	Wu04	Ngogo2018	2.638	-5.336	1.369	2		0.356497	0.356497
Ngogo 2018	MOS	Warburgia ugandensis	Wu05	Ngogo2018	2.361	-5.336	1.369	2		0.243986	0.243986
Ngogo 2018	MOS	Warburgia ugandensis	Wu06	Ngogo2018	2.398	-5.336	1.369	2		0.256663	0.256663
Ngogo 2018	MOS	Warburgia ugandensis	Wu07	Ngogo2018	2.035	-5.336	1.369	2		0.15615	0.15615

## Sheet: Table S3_calibration standards
Field season	Method	Calibration series	Method signal	Ethanol standard (% w/w)
Taï 2021	Cr2	Dv(1-10)	-0.007	0
Taï 2021	Cr2	Dv(1-10)	0.003	0
Taï 2021	Cr2	Dv(1-10)	0	0
Taï 2021	Cr2	Dv(1-10)	0.011	0.1
Taï 2021	Cr2	Dv(1-10)	0.007	0.1
Taï 2021	Cr2	Dv(1-10)	0.024	0.1
Taï 2021	Cr2	Dv(1-10)	0.034	0.2
Taï 2021	Cr2	Dv(1-10)	0.044	0.2
Taï 2021	Cr2	Dv(1-10)	0.032	0.2
Taï 2021	Cr2	Dv(1-10)	0.065	0.4
Taï 2021	Cr2	Dv(1-10)	0.088	0.4
Taï 2021	Cr2	Dv(1-10)	0.075	0.4
Taï 2021	Cr2	Dv(1-10)	0.171	0.8
Taï 2021	Cr2	Dv(1-10)	0.175	0.8
Taï 2021	Cr2	Dv(1-10)	0.167	0.8
Taï 2021	Cr2	Dv(11-13),Fr(1-3)	-0.041	0
Taï 2021	Cr2	Dv(11-13),Fr(1-3)	-0.018	0
Taï 2021	Cr2	Dv(11-13),Fr(1-3)	-0.004	0.1
Taï 2021	Cr2	Dv(11-13),Fr(1-3)	-0.01	0.1
Taï 2021	Cr2	Dv(11-13),Fr(1-3)	0.028	0.2
Taï 2021	Cr2	Dv(11-13),Fr(1-3)	0.016	0.2
Taï 2021	Cr2	Dv(11-13),Fr(1-3)	0.047	0.4
Taï 2021	Cr2	Dv(11-13),Fr(1-3)	0.031	0.4
Taï 2021	Cr2	Dv(11-13),Fr(1-3)	0.156	0.8
Taï 2021	Cr2	Dv(11-13),Fr(1-3)	0.154	0.8
Ngogo 2019	GC	Fb(8-19),Fn(22-25)	6.39302	0.15
Ngogo 2019	GC	Fb(8-19),Fn(22-25)	9.2702	0.15
Ngogo 2019	GC	Fb(8-19),Fn(22-25)	12.0212	0.3
Ngogo 2019	GC	Fb(8-19),Fn(22-25)	11.7375	0.3
Ngogo 2019	GC	Fb(8-19),Fn(22-25)	10.6975	0.6
Ngogo 2019	GC	Fb(8-19),Fn(22-25)	13.13	0.6
Ngogo 2019	GC	Fb(8-19),Fn(22-25)	15.1017	1.2
Ngogo 2019	GC	Fb(8-19),Fn(22-25)	12.9893	1.2
Ngogo 2019	GC	Fb(8-19),Fn(22-25)	24.0663	2.4
Ngogo 2019	GC	Fb(8-19),Fn(22-25)	23.3177	2.4
Ngogo 2019	GC	FdN(1-3)	4.67891	0.15
Ngogo 2019	GC	FdN(1-3)	7.4504	0.15
Ngogo 2019	GC	FdN(1-3)	6.93555	0.3
Ngogo 2019	GC	FdN(1-3)	8.89376	0.3
Ngogo 2019	GC	FdN(1-3)	8.2997	0.6
Ngogo 2019	GC	FdN(1-3)	11.7256	0.6
Ngogo 2019	GC	FdN(1-3)	9.58693	1.2
Ngogo 2019	GC	FdN(1-3)	18.7884	1.2
Ngogo 2019	GC	FdN(1-3)	20.6438	2.4
Ngogo 2019	GC	FdN(1-3)	16.3281	2.4
Ngogo 2019	GC	FdN(4-7),Fm58,(118-122),Mmy(1-4),Wu(8-13)	5.89079	0.15
Ngogo 2019	GC	FdN(4-7),Fm58,(118-122),Mmy(1-4),Wu(8-13)	9.31575	0.15
Ngogo 2019	GC	FdN(4-7),Fm58,(118-122),Mmy(1-4),Wu(8-13)	8.943	0.3
Ngogo 2019	GC	FdN(4-7),Fm58,(118-122),Mmy(1-4),Wu(8-13)	3.8286	0.3
Ngogo 2019	GC	FdN(4-7),Fm58,(118-122),Mmy(1-4),Wu(8-13)	9.53641	0.6
Ngogo 2019	GC	FdN(4-7),Fm58,(118-122),Mmy(1-4),Wu(8-13)	10.5403	0.6
Ngogo 2019	GC	FdN(4-7),Fm58,(118-122),Mmy(1-4),Wu(8-13)	18.761	1.2
Ngogo 2019	GC	FdN(4-7),Fm58,(118-122),Mmy(1-4),Wu(8-13)	12.9189	1.2
Ngogo 2019	GC	FdN(4-7),Fm58,(118-122),Mmy(1-4),Wu(8-13)	18.8498	2.4
Ngogo 2019	GC	FdN(4-7),Fm58,(118-122),Mmy(1-4),Wu(8-13)	18.7734	2.4
Taï 2021	MOS	FdTai(1-6), Fr(4-17)	2.756	0.1
Taï 2021	MOS	FdTai(1-6), Fr(4-17)	3.126	0.2
Taï 2021	MOS	FdTai(1-6), Fr(4-17)	3.455	0.4
Taï 2021	MOS	FdTai(1-6), Fr(4-17)	3.717	0.8
Ngogo 2019	GC	Fm(16-25),(87-90)	9.5063	0.15
Ngogo 2019	GC	Fm(16-25),(87-90)	11.7858	0.15
Ngogo 2019	GC	Fm(16-25),(87-90)	15.2539	0.3
Ngogo 2019	GC	Fm(16-25),(87-90)	10.9678	0.3
Ngogo 2019	GC	Fm(16-25),(87-90)	15.1682	0.6
Ngogo 2019	GC	Fm(16-25),(87-90)	13.2458	0.6
Ngogo 2019	GC	Fm(16-25),(87-90)	16.1111	1.2
Ngogo 2019	GC	Fm(16-25),(87-90)	12.2576	1.2
Ngogo 2019	GC	Fm(16-25),(87-90)	20.73	2.4
Ngogo 2019	GC	Fm(16-25),(87-90)	20.6348	2.4
Ngogo 2019	GC	Fm(26-34),(39-47),97,98	2.8452	0.15
Ngogo 2019	GC	Fm(26-34),(39-47),97,98	6.17745	0.15
Ngogo 2019	GC	Fm(26-34),(39-47),97,98	10.3563	0.3
Ngogo 2019	GC	Fm(26-34),(39-47),97,98	8.87881	0.3
Ngogo 2019	GC	Fm(26-34),(39-47),97,98	8.36632	0.6
Ngogo 2019	GC	Fm(26-34),(39-47),97,98	10.9607	0.6
Ngogo 2019	GC	Fm(26-34),(39-47),97,98	8.7131	1.2
Ngogo 2019	GC	Fm(26-34),(39-47),97,98	11.4819	1.2
Ngogo 2019	GC	Fm(26-34),(39-47),97,98	21.6973	2.4
Ngogo 2019	GC	Fm(26-34),(39-47),97,98	21.7249	2.4
Ngogo 2019	GC	Fm(48-57),(76-85)	8.24714	0.15
Ngogo 2019	GC	Fm(48-57),(76-85)	9.15368	0.15
Ngogo 2019	GC	Fm(48-57),(76-85)	3.71894	0.3
Ngogo 2019	GC	Fm(48-57),(76-85)	5.55675	0.3
Ngogo 2019	GC	Fm(48-57),(76-85)	6.99845	0.6
Ngogo 2019	GC	Fm(48-57),(76-85)	7.9971	0.6
Ngogo 2019	GC	Fm(48-57),(76-85)	12.0498	1.2
Ngogo 2019	GC	Fm(48-57),(76-85)	11.6683	1.2
Ngogo 2019	GC	Fm(48-57),(76-85)	22.0964	2.4
Ngogo 2019	GC	Fm(48-57),(76-85)	12.6111	2.4
Ngogo 2019	GC	Fm(59-66)	10.9817	0.15
Ngogo 2019	GC	Fm(59-66)	15.4866	0.15
Ngogo 2019	GC	Fm(59-66)	14.2822	0.3
Ngogo 2019	GC	Fm(59-66)	15.6502	0.3
Ngogo 2019	GC	Fm(59-66)	13.9364	0.6
Ngogo 2019	GC	Fm(59-66)	15.995	0.6
Ngogo 2019	GC	Fm(59-66)	23.4413	1.2
Ngogo 2019	GC	Fm(59-66)	20.5846	1.2
Ngogo 2019	GC	Fm(59-66)	39.3085	2.4
Ngogo 2019	GC	Fm(59-66)	32.3786	2.4
Ngogo 2019	GC	Fm(99-117)	6.81508	0.15
Ngogo 2019	GC	Fm(99-117)	7.95087	0.15
Ngogo 2019	GC	Fm(99-117)	12.0714	0.3
Ngogo 2019	GC	Fm(99-117)	8.03163	0.3
Ngogo 2019	GC	Fm(99-117)	11.9403	0.6
Ngogo 2019	GC	Fm(99-117)	15.5533	0.6
Ngogo 2019	GC	Fm(99-117)	15.2442	1.2
Ngogo 2019	GC	Fm(99-117)	11.9725	1.2
Ngogo 2019	GC	Fm(99-117)	17.0403	2.4
Ngogo 2019	GC	Fm(99-117)	20.3913	2.4
Ngogo 2019	GC	Fm37,38,(67-75),(91-96)	13.5324	0.15
Ngogo 2019	GC	Fm37,38,(67-75),(91-96)	8.3745	0.15
Ngogo 2019	GC	Fm37,38,(67-75),(91-96)	9.04774	0.3
Ngogo 2019	GC	Fm37,38,(67-75),(91-96)	7.79996	0.3
Ngogo 2019	GC	Fm37,38,(67-75),(91-96)	7.83342	0.6
Ngogo 2019	GC	Fm37,38,(67-75),(91-96)	9.52437	0.6
Ngogo 2019	GC	Fm37,38,(67-75),(91-96)	16.0257	1.2
Ngogo 2019	GC	Fm37,38,(67-75),(91-96)	18.9222	1.2
Ngogo 2019	GC	Fm37,38,(67-75),(91-96)	21.9043	2.4
Ngogo 2019	GC	Fm37,38,(67-75),(91-96)	18.738	2.4
Ngogo 2019	GC	Fm86	3.47076	0.15
Ngogo 2019	GC	Fm86	10.219	0.15
Ngogo 2019	GC	Fm86	5.64244	0.3
Ngogo 2019	GC	Fm86	10.4315	0.3
Ngogo 2019	GC	Fm86	8.67084	0.6
Ngogo 2019	GC	Fm86	9.23624	0.6
Ngogo 2019	GC	Fm86	16.5916	1.2
Ngogo 2019	GC	Fm86	15.389	1.2
Ngogo 2019	GC	Fm86	21.7804	2.4
Ngogo 2019	GC	Fm86	18.6538	2.4
Ngogo 2019	GC	Fn(14-21)	6.0721	0.15
Ngogo 2019	GC	Fn(14-21)	7.50014	0.15
Ngogo 2019	GC	Fn(14-21)	7.80385	0.3
Ngogo 2019	GC	Fn(14-21)	9.37367	0.3
Ngogo 2019	GC	Fn(14-21)	8.6334	0.6
Ngogo 2019	GC	Fn(14-21)	6.24838	0.6
Ngogo 2019	GC	Fn(14-21)	9.24736	1.2
Ngogo 2019	GC	Fn(14-21)	8.86864	1.2
Ngogo 2019	GC	Fn(14-21)	14.2963	2.4
Ngogo 2019	GC	Fn(14-21)	14.2537	2.4
Taï 2021	Cr2	Mc(1-9)	0.007	0
Taï 2021	Cr2	Mc(1-9)	0.008	0
Taï 2021	Cr2	Mc(1-9)	-0.004	0
Taï 2021	Cr2	Mc(1-9)	0.015	0.1
Taï 2021	Cr2	Mc(1-9)	0.011	0.1
Taï 2021	Cr2	Mc(1-9)	0.003	0.1
Taï 2021	Cr2	Mc(1-9)	0.031	0.2
Taï 2021	Cr2	Mc(1-9)	0.03	0.2
Taï 2021	Cr2	Mc(1-9)	0.021	0.2
Taï 2021	Cr2	Mc(1-9)	0.067	0.4
Taï 2021	Cr2	Mc(1-9)	0.082	0.4
Taï 2021	Cr2	Mc(1-9)	0.065	0.4
Taï 2021	Cr2	Mc(1-9)	0.147	0.8
Taï 2021	Cr2	Mc(1-9)	0.148	0.8
Taï 2021	Cr2	Mc(1-9)	0.149	0.8
Ngogo 2018	MOS	Ngogo2018	1.489	0.0125
Ngogo 2018	MOS	Ngogo2018	0.373	0.0125
Ngogo 2018	MOS	Ngogo2018	0.54	0.0125
Ngogo 2018	MOS	Ngogo2018	1.742	0.025
Ngogo 2018	MOS	Ngogo2018	0.859	0.025
Ngogo 2018	MOS	Ngogo2018	0.967	0.025
Ngogo 2018	MOS	Ngogo2018	1.876	0.05
Ngogo 2018	MOS	Ngogo2018	1.661	0.05
Ngogo 2018	MOS	Ngogo2018	1.621	0.05
Ngogo 2018	MOS	Ngogo2018	1.444	0.05
Ngogo 2018	MOS	Ngogo2018	2.443	0.1
Ngogo 2018	MOS	Ngogo2018	2.261	0.1
Ngogo 2018	MOS	Ngogo2018	2.236	0.1
Ngogo 2018	MOS	Ngogo2018	2.228	0.1
Ngogo 2018	MOS	Ngogo2018	2.885	0.2
Ngogo 2018	MOS	Ngogo2018	2.819	0.2
Ngogo 2018	MOS	Ngogo2018	2.795	0.2
Ngogo 2018	MOS	Ngogo2018	2.76	0.2
Ngogo 2018	MOS	Ngogo2018	3.308	0.4
Ngogo 2018	MOS	Ngogo2018	3.298	0.4
Ngogo 2018	MOS	Ngogo2018	3.276	0.4
Ngogo 2018	MOS	Ngogo2018	3.309	0.4
Ngogo 2018	MOS	Ngogo2018	3.645	0.8
Ngogo 2018	MOS	Ngogo2018	3.643	0.8
Ngogo 2018	MOS	Ngogo2018	3.636	0.8
Ngogo 2018	MOS	Ngogo2018	3.878	1.6
Ngogo 2018	MOS	Ngogo2018	3.868	1.6
Taï 2021	Cr2	Pe(1-20)	-0.139	0
Taï 2021	Cr2	Pe(1-20)	-0.117	0.1
Taï 2021	Cr2	Pe(1-20)	-0.109	0.2
Taï 2021	Cr2	Pe(1-20)	-0.087	0.4
Taï 2021	Cr2	Pe(1-20)	-0.023	0.8
Taï 2021	Cr2	Pe(105-114)	0.004	0
Taï 2021	Cr2	Pe(105-114)	-0.002	0
Taï 2021	Cr2	Pe(105-114)	0.018	0.1
Taï 2021	Cr2	Pe(105-114)	0.015	0.1
Taï 2021	Cr2	Pe(105-114)	0.055	0.2
Taï 2021	Cr2	Pe(105-114)	0.039	0.2
Taï 2021	Cr2	Pe(105-114)	0.091	0.4
Taï 2021	Cr2	Pe(105-114)	0.074	0.4
Taï 2021	Cr2	Pe(105-114)	0.173	0.8
Taï 2021	Cr2	Pe(105-114)	0.154	0.8
Taï 2021	Cr2	Pe(115,120,123)	0.006	0
Taï 2021	Cr2	Pe(115,120,123)	0	0
Taï 2021	Cr2	Pe(115,120,123)	0.004	0
Taï 2021	Cr2	Pe(115,120,123)	-0.019	0
Taï 2021	Cr2	Pe(115,120,123)	0.017	0.1
Taï 2021	Cr2	Pe(115,120,123)	0.017	0.1
Taï 2021	Cr2	Pe(115,120,123)	0.028	0.1
Taï 2021	Cr2	Pe(115,120,123)	0.02	0.1
Taï 2021	Cr2	Pe(115,120,123)	0.054	0.2
Taï 2021	Cr2	Pe(115,120,123)	0.058	0.2
Taï 2021	Cr2	Pe(115,120,123)	0.049	0.2
Taï 2021	Cr2	Pe(115,120,123)	0.055	0.2
Taï 2021	Cr2	Pe(115,120,123)	0.075	0.4
Taï 2021	Cr2	Pe(115,120,123)	0.095	0.4
Taï 2021	Cr2	Pe(115,120,123)	0.086	0.4
Taï 2021	Cr2	Pe(115,120,123)	0.085	0.4
Taï 2021	Cr2	Pe(115,120,123)	0.164	0.8
Taï 2021	Cr2	Pe(115,120,123)	0.177	0.8
Taï 2021	Cr2	Pe(115,120,123)	0.181	0.8
Taï 2021	Cr2	Pe(115,120,123)	0.183	0.8
Taï 2021	Cr2	Pe(116-119),(120-122),124	0.007	0
Taï 2021	Cr2	Pe(116-119),(120-122),124	-0.008	0
Taï 2021	Cr2	Pe(116-119),(120-122),124	0.016	0.1
Taï 2021	Cr2	Pe(116-119),(120-122),124	0.01	0.1
Taï 2021	Cr2	Pe(116-119),(120-122),124	0.05	0.2
Taï 2021	Cr2	Pe(116-119),(120-122),124	0.045	0.2
Taï 2021	Cr2	Pe(116-119),(120-122),124	0.084	0.4
Taï 2021	Cr2	Pe(116-119),(120-122),124	0.091	0.4
Taï 2021	Cr2	Pe(116-119),(120-122),124	0.159	0.8
Taï 2021	Cr2	Pe(116-119),(120-122),124	0.159	0.8
Taï 2021	Cr2	Pe(125-144)	0.001	0
Taï 2021	Cr2	Pe(125-144)	-0.006	0
Taï 2021	Cr2	Pe(125-144)	0.007	0.1
Taï 2021	Cr2	Pe(125-144)	0.017	0.1
Taï 2021	Cr2	Pe(125-144)	0.036	0.2
Taï 2021	Cr2	Pe(125-144)	0.03	0.2
Taï 2021	Cr2	Pe(125-144)	0.069	0.4
Taï 2021	Cr2	Pe(125-144)	0.074	0.4
Taï 2021	Cr2	Pe(125-144)	0.154	0.8
Taï 2021	Cr2	Pe(125-144)	0.143	0.8
Taï 2021	Cr2	Pe(21-30),(91-104)	0.012	0
Taï 2021	Cr2	Pe(21-30),(91-104)	0.019	0
Taï 2021	Cr2	Pe(21-30),(91-104)	0.033	0.1
Taï 2021	Cr2	Pe(21-30),(91-104)	0.029	0.1
Taï 2021	Cr2	Pe(21-30),(91-104)	0.048	0.2
Taï 2021	Cr2	Pe(21-30),(91-104)	0.057	0.2
Taï 2021	Cr2	Pe(21-30),(91-104)	0.066	0.4
Taï 2021	Cr2	Pe(21-30),(91-104)	0.085	0.4
Taï 2021	Cr2	Pe(21-30),(91-104)	0.147	0.8
Taï 2021	Cr2	Pe(21-30),(91-104)	0.149	0.8
Taï 2021	Cr2	Pe(31-40),(51-60)	0.039	0
Taï 2021	Cr2	Pe(31-40),(51-60)	0.028	0
Taï 2021	Cr2	Pe(31-40),(51-60)	0.055	0.1
Taï 2021	Cr2	Pe(31-40),(51-60)	0.039	0.1
Taï 2021	Cr2	Pe(31-40),(51-60)	0.079	0.2
Taï 2021	Cr2	Pe(31-40),(51-60)	0.048	0.2
Taï 2021	Cr2	Pe(31-40),(51-60)	0.089	0.4
Taï 2021	Cr2	Pe(31-40),(51-60)	0.098	0.4
Taï 2021	Cr2	Pe(31-40),(51-60)	0.173	0.8
Taï 2021	Cr2	Pe(31-40),(51-60)	0.163	0.8
Taï 2021	Cr2	Pe(41-50)	0.009	0
Taï 2021	Cr2	Pe(41-50)	0.002	0
Taï 2021	Cr2	Pe(41-50)	0.039	0.1
Taï 2021	Cr2	Pe(41-50)	0.022	0.1
Taï 2021	Cr2	Pe(41-50)	0.053	0.2
Taï 2021	Cr2	Pe(41-50)	0.035	0.2
Taï 2021	Cr2	Pe(41-50)	0.096	0.4
Taï 2021	Cr2	Pe(41-50)	0.103	0.4
Taï 2021	Cr2	Pe(41-50)	0.152	0.8
Taï 2021	Cr2	Pe(41-50)	0.143	0.8
Taï 2021	Cr2	Pe(61-70)	0.006	0
Taï 2021	Cr2	Pe(61-70)	0.007	0
Taï 2021	Cr2	Pe(61-70)	0.034	0.1
Taï 2021	Cr2	Pe(61-70)	0.027	0.1
Taï 2021	Cr2	Pe(61-70)	0.041	0.2
Taï 2021	Cr2	Pe(61-70)	0.042	0.2
Taï 2021	Cr2	Pe(61-70)	0.088	0.4
Taï 2021	Cr2	Pe(61-70)	0.089	0.4
Taï 2021	Cr2	Pe(61-70)	0.163	0.8
Taï 2021	Cr2	Pe(61-70)	0.165	0.8
Taï 2021	Cr2	Pe(71-90)	-0.114	0
Taï 2021	Cr2	Pe(71-90)	-0.114	0
Taï 2021	Cr2	Pe(71-90)	-0.098	0.1
Taï 2021	Cr2	Pe(71-90)	-0.104	0.1
Taï 2021	Cr2	Pe(71-90)	-0.078	0.2
Taï 2021	Cr2	Pe(71-90)	-0.085	0.2
Taï 2021	Cr2	Pe(71-90)	-0.041	0.4
Taï 2021	Cr2	Pe(71-90)	-0.031	0.4
Taï 2021	Cr2	Pe(71-90)	0.017	0.8
Taï 2021	Cr2	Pe(71-90)	0.021	0.8
Taï 2021	Cr2	Pe(145-149)	0.007	0
Taï 2021	Cr2	Pe(145-149)	0.009	0
Taï 2021	Cr2	Sg(1-13)	-0.03	0
Taï 2021	Cr2	Sg(1-13)	0.011	0
Taï 2021	Cr2	Sg(14-31)	0.007	0
Taï 2021	Cr2	Pe(145-149)	0.029	0.1
Taï 2021	Cr2	Pe(145-149)	0.029	0.1
Taï 2021	Cr2	Pe(145-149)	0.096	0.4
Taï 2021	Cr2	Pe(145-149)	0.097	0.4
Taï 2021	Cr2	Pe(145-149)	0.052	0.2
Taï 2021	Cr2	Pe(145-149)	0.052	0.2
Taï 2021	MOS	Pe(145-149)	2.902	0.1
Taï 2021	MOS	Pe(145-149)	3.268	0.2
Taï 2021	MOS	Pe(145-149)	3.579	0.4
Taï 2021	Cr2	Sg(14-31)	0.012	0
Taï 2021	Cr2	Sg(32-51)	0.009	0
Taï 2021	Cr2	Sg(32-51)	0.011	0
Taï 2021	Cr2	Sg(1-13)	0.027	0.1
Taï 2021	Cr2	Sg(1-13)	0.007	0.1
Taï 2021	Cr2	Sg(14-31)	0.027	0.1
Taï 2021	Cr2	Sg(14-31)	0.03	0.1
Taï 2021	Cr2	Sg(32-51)	0.03	0.1
Taï 2021	Cr2	Sg(32-51)	0.035	0.1
Taï 2021	Cr2	Sg(1-13)	0.05	0.2
Taï 2021	Cr2	Sg(1-13)	0.009	0.2
Taï 2021	Cr2	Sg(14-31)	0.051	0.2
Taï 2021	Cr2	Sg(14-31)	0.057	0.2
Taï 2021	Cr2	Sg(32-51)	0.062	0.2
Taï 2021	Cr2	Sg(32-51)	0.067	0.2
Taï 2021	Cr2	Sg(1-13)	0.088	0.4
Taï 2021	Cr2	Sg(1-13)	0.093	0.4
Taï 2021	Cr2	Sg(14-31)	0.096	0.4
Taï 2021	Cr2	Sg(14-31)	0.096	0.4
Taï 2021	Cr2	Sg(32-51)	0.121	0.4
Taï 2021	Cr2	Sg(32-51)	0.125	0.4
Taï 2021	Cr2	Sg(1-13)	0.176	0.8
Taï 2021	Cr2	Sg(1-13)	0.177	0.8
Taï 2021	Cr2	Sg(14-31)	0.183	0.8
Taï 2021	Cr2	Sg(14-31)	0.188	0.8
Taï 2021	Cr2	Sg(32-51)	0.219	0.8
Taï 2021	Cr2	Sg(32-51)	0.224	0.8
Taï 2021	MOS	Sg(1-13)	2.594	0.1
Taï 2021	MOS	Sg(14-31)	2.565	0.1
Taï 2021	MOS	Sg(32-51)	2.768	0.1
Taï 2021	MOS	Sg(1-13)	3.07	0.2
Taï 2021	MOS	Sg(14-31)	2.985	0.2
Taï 2021	MOS	Sg(32-51)	3.163	0.2
Taï 2021	MOS	Sg(1-13)	3.415	0.4
Taï 2021	MOS	Sg(14-31)	3.384	0.4
Taï 2021	MOS	Sg(32-51)	3.491	0.4
Taï 2021	MOS	Sg(1-13)	3.718	0.8
Taï 2021	MOS	Sg(14-31)	3.707	0.8
Taï 2021	MOS	Sg(32-51)	3.754	0.8
Taï 2021	MOS	Sg(52-54)_0.25hr	2.625	0.1
Taï 2021	MOS	Sg(52-54)_0.25hr	3.015	0.2
Taï 2021	MOS	Sg(52-54)_0.25hr	3.385	0.4
Taï 2021	MOS	Sg(52-54)_0.5hr	2.666	0.1
Taï 2021	MOS	Sg(52-54)_0.5hr	3.063	0.2
Taï 2021	MOS	Sg(52-54)_0.5hr	3.362	0.4
Taï 2021	MOS	Sg(52-54)_1hr	2.732	0.1
Taï 2021	MOS	Sg(52-54)_1hr	3.145	0.2
Taï 2021	MOS	Sg(52-54)_1hr	3.476	0.4
Taï 2021	MOS	Sg(52-54)_2hr	2.729	0.1
Taï 2021	MOS	Sg(52-54)_2hr	3.172	0.2
Taï 2021	MOS	Sg(52-54)_2hr	3.469	0.4
Taï 2021	MOS	Sg(52-54)_4hr	2.655	0.1
Taï 2021	MOS	Sg(52-54)_4hr	3.061	0.2
Taï 2021	MOS	Sg(52-54)_4hr	3.38	0.4
Taï 2021	MOS	Sg(55-57)_4hr	2.698	0.1
Taï 2021	MOS	Sg(55-57)_4hr	3.15	0.2
Taï 2021	MOS	Sg(55-57)_4hr	3.515	0.4
Taï 2021	MOS	Sg(55-57)_8hr	2.5	0.1
Taï 2021	MOS	Sg(55-57)_8hr	3.073	0.2
Taï 2021	MOS	Sg(55-57)_8hr	3.46	0.4

## Sheet: Table S4_pglmm
Method/season	Model	R formula	n samples	n species	R2lik	Random effect species	Random effect phylogenetic	Random effect residual	Intercept	Intercept p-value
All data	LMM	etoh ~ 1 + (1 | sp)	508	20	0.105	0.011346		0.056593	0.265672	<0.001
All data	PLMM	etoh ~ 1 + (1 | sp__)	508	20	0.105	0.011315	0	0.056597	0.265685	<0.001
MOS/Ngogo 2018	LMM	etoh ~ 1 + (1 | sp)	106	13	0.205	0.014489		0.031668	0.26959	<0.001
MOS/Ngogo 2018	PLMM	etoh ~ 1 + (1 | sp__)	106	13	0.205	0.01451	0	0.031664	0.26958	<0.001
GC/Ngogo 2019	LMM	etoh ~ 1 + (1 | sp)	148	6	-0.003	0		0.103346	0.388669	<0.001
GC/Ngogo 2019	PLMM	etoh ~ 1 + (1 | sp__)	148	6	-0.003	0.001322	0.001322	0.102319	0.356633	<0.001
Cr2/Taï 2021	LMM	etoh ~ 1 + (1 | sp)	234	5	0.135	0.01672		0.038377	0.232787	<0.001
Cr2/Taï 2021	PLMM	etoh ~ 1 + (1 | sp__)	234	5	0.136	1e-06	0.015367	0.038391	0.237201	<0.001
MOS/Ngogo 2018 + Taï 2021	LMM	etoh ~ 1 + (1 | sp)	182	17	0.241	0.017657		0.029381	0.233335	<0.001
MOS/Ngogo 2018 + Taï 2021	PLMM	etoh ~ 1 + (1 | sp__)	182	17	0.241	0.017716	0.001322	0.029373	0.233327	<0.001
Cr2 + MOS/Taï 2021	LMM	etoh ~ 1 + (1 | sp)	254	6	0.261	0.022905		0.035452	0.188352	0.003573
Cr2 + MOS/Taï 2021	PLMM	etoh ~ 1 + (1 | sp__)	254	6	0.268	1e-06	0.014889	0.035368	0.221852	0.002405
MOS + GC/Ngogo 2018 + 2019	LMM	etoh ~ 1 + (1 | sp)	254	15	0.031	0.006118		0.076781	0.301396	<0.001
MOS + GC/Ngogo 2018 + 2019	PLMM	etoh ~ 1 + (1 | sp__)	254	15	0.031	0.005352	0.000258	0.076827	0.294313	<0.001

## Sheet: Table S5_fig S1 data
Field season	Species	Fruit ID	Equilibration time (hr)	MOS signal	Calibration series	Intercept	Slope	Ethanol (% w/w)
Taï 2021	Sacoglottis gabonensis	Sg52	0.25	2.642	Sg(52-54) 0.25 hr eq	-7.096	1.824	0.102592
Taï 2021	Sacoglottis gabonensis	Sg52	0.5	2.628	Sg(52-54) 0.5 hr eq	-7.606	1.979	0.0902485
Taï 2021	Sacoglottis gabonensis	Sg52	1	2.751	Sg(52-54) 1 hr eq	-7.395	1.856	0.101353
Taï 2021	Sacoglottis gabonensis	Sg52	2	2.718	Sg(52-54) 2 hr eq	-7.386	1.849	0.0943808
Taï 2021	Sacoglottis gabonensis	Sg52	4	2.69	Sg(52-54) 4 hr eq	-7.379	1.903	0.104358
Taï 2021	Sacoglottis gabonensis	Sg53	0.25	2.44	Sg(52-54) 0.25 hr eq	-7.096	1.824	0.0709741
Taï 2021	Sacoglottis gabonensis	Sg53	0.5	2.471	Sg(52-54) 0.5 hr eq	-7.606	1.979	0.066146
Taï 2021	Sacoglottis gabonensis	Sg53	1	2.606	Sg(52-54) 1 hr eq	-7.395	1.856	0.0774391
Taï 2021	Sacoglottis gabonensis	Sg53	2	2.565	Sg(52-54) 2 hr eq	-7.386	1.849	0.0711251
Taï 2021	Sacoglottis gabonensis	Sg53	4	2.492	Sg(52-54) 4 hr eq	-7.379	1.903	0.0715954
Taï 2021	Sacoglottis gabonensis	Sg54	0.25	1.8	Sg(52-54) 0.25 hr eq	-7.096	1.824	0.0220863
Taï 2021	Sacoglottis gabonensis	Sg54	0.5	1.945	Sg(52-54) 0.5 hr eq	-7.606	1.979	0.0233573
Taï 2021	Sacoglottis gabonensis	Sg54	1	1.89	Sg(52-54) 1 hr eq	-7.395	1.856	0.0205035
Taï 2021	Sacoglottis gabonensis	Sg54	2	1.929	Sg(52-54) 2 hr eq	-7.386	1.849	0.0219436
Taï 2021	Sacoglottis gabonensis	Sg54	4	1.904	Sg(52-54) 4 hr eq	-7.379	1.903	0.0233844
Taï 2021	Sacoglottis gabonensis	Sg55	4	3.085	Sg(55-57)_4hr	-6.885	1.69	0.187993
Taï 2021	Sacoglottis gabonensis	Sg55	8	2.909	Sg(55-57)_8hr	-5.904	1.426	0.172775
Taï 2021	Sacoglottis gabonensis	Sg56	4	2.806	Sg(55-57)_4hr	-6.885	1.69	0.117319
Taï 2021	Sacoglottis gabonensis	Sg56	8	2.59	Sg(55-57)_8hr	-5.904	1.426	0.109628
Taï 2021	Sacoglottis gabonensis	Sg57	4	2.706	Sg(55-57)_4hr	-6.885	1.69	0.0990768
Taï 2021	Sacoglottis gabonensis	Sg57	8	2.43	Sg(55-57)_8hr	-5.904	1.426	0.0872638

## Sheet: Table S6_fig S2 data
Fruit ID	Segment	Replicate	Cr2 signal	Calibration series	Intercept	Slope	Ethanol (% w/w)
Pe115	1	1	0.025	Pe(115,120,123)	0.00134304	4.47426	0.1132
Pe115	1	2	0.04	Pe(115,120,123)	0.00134304	4.47426	0.180314
Pe115	1	3	0.036	Pe(115,120,123)	0.00134304	4.47426	0.162416
Pe115	2	1	0.031	Pe(115,120,123)	0.00134304	4.47426	0.140045
Pe115	2	2	0.032	Pe(115,120,123)	0.00134304	4.47426	0.144519
Pe115	2	3	0.037	Pe(115,120,123)	0.00134304	4.47426	0.166891
Pe115	3	1	0.027	Pe(115,120,123)	0.00134304	4.47426	0.122148
Pe115	3	2	0.019	Pe(115,120,123)	0.00134304	4.47426	0.086354
Pe115	3	3	0.021	Pe(115,120,123)	0.00134304	4.47426	0.0953025
Pe120	1	1	0.027	Pe(115,120,123)	0.00134304	4.47426	0.122148
Pe120	1	2	0.027	Pe(115,120,123)	0.00134304	4.47426	0.122148
Pe120	1	3	0.036	Pe(115,120,123)	0.00134304	4.47426	0.162416
Pe120	2	1	0.041	Pe(115,120,123)	0.00134304	4.47426	0.184788
Pe120	2	2	0.03	Pe(115,120,123)	0.00134304	4.47426	0.135571
Pe120	2	3	0.027	Pe(115,120,123)	0.00134304	4.47426	0.122148
Pe120	3	1	0.015	Pe(115,120,123)	0.00134304	4.47426	0.068457
Pe120	3	2	0.031	Pe(115,120,123)	0.00134304	4.47426	0.140045
Pe120	3	3	0.035	Pe(115,120,123)	0.00134304	4.47426	0.157942
Pe123	1	1	0.058	Pe(115,120,123)	0.00134304	4.47426	0.26085
Pe123	1	2	0.058	Pe(115,120,123)	0.00134304	4.47426	0.26085
Pe123	1	3	0.041	Pe(115,120,123)	0.00134304	4.47426	0.184788
Pe123	2	1	0.051	Pe(115,120,123)	0.00134304	4.47426	0.22953
Pe123	2	2	0.056	Pe(115,120,123)	0.00134304	4.47426	0.251902
Pe123	2	3	0.051	Pe(115,120,123)	0.00134304	4.47426	0.22953
Pe123	3	1	0.05	Pe(115,120,123)	0.00134304	4.47426	0.225056
Pe123	3	2	0.048	Pe(115,120,123)	0.00134304	4.47426	0.216108
Pe123	3	3	0.047	Pe(115,120,123)	0.00134304	4.47426	0.211633

## Sheet: Table S7_fig S3+S4 data
Species	Fruit ID	Ethanol Cr2	Ethanol MOS	Calibration series
Parinari excelsa	Pe145	0.46427	0.0691803	Pe(145-149)
Parinari excelsa	Pe146	0.33839	0.183423	Pe(145-149)
Parinari excelsa	Pe147	0.643797	0.20638	Pe(145-149)
Parinari excelsa	Pe148	0.399048	0.230923	Pe(145-149)
Parinari excelsa	Pe149	0.456776	0.268612	Pe(145-149)
Sacoglottis gabonensis	Sg01	0.166939	0.011301	Sg(1-13)
Sacoglottis gabonensis	Sg02	0.32861	0.0862266	Sg(1-13)
Sacoglottis gabonensis	Sg03	0	0.012141	Sg(1-13)
Sacoglottis gabonensis	Sg04	0.299532	0.0121885	Sg(1-13)
Sacoglottis gabonensis	Sg05	0.217515	0.0393808	Sg(1-13)
Sacoglottis gabonensis	Sg06	0.284293	0.147704	Sg(1-13)
Sacoglottis gabonensis	Sg07	0.515251	0.67139	Sg(1-13)
Sacoglottis gabonensis	Sg08	0.301924	0.0545682	Sg(1-13)
Sacoglottis gabonensis	Sg09	0	0.0174269	Sg(1-13)
Sacoglottis gabonensis	Sg10	0	0.0254796	Sg(1-13)
Sacoglottis gabonensis	Sg11	0.112076	0.019646	Sg(1-13)
Sacoglottis gabonensis	Sg12	0.12605	0.0117906	Sg(1-13)
Sacoglottis gabonensis	Sg13	0.266146	0.0084759	Sg(1-13)
Sacoglottis gabonensis	Sg14	0.221601	0.402757	Sg(14-31)
Sacoglottis gabonensis	Sg15	0.232287	0.485099	Sg(14-31)
Sacoglottis gabonensis	Sg16	0.291584	0.571748	Sg(14-31)
Sacoglottis gabonensis	Sg17	0.26906	0.245548	Sg(14-31)
Sacoglottis gabonensis	Sg18	0.277009	0.58322	Sg(14-31)
Sacoglottis gabonensis	Sg19	0.220652	0.452924	Sg(14-31)
Sacoglottis gabonensis	Sg20	0.219382	0.567633	Sg(14-31)
Sacoglottis gabonensis	Sg21	0.230622	0.429813	Sg(14-31)
Sacoglottis gabonensis	Sg22	0.257693	0.43923	Sg(14-31)
Sacoglottis gabonensis	Sg23	0.293053	0.500223	Sg(14-31)
Sacoglottis gabonensis	Sg24	0.295316	0.526169	Sg(14-31)
Sacoglottis gabonensis	Sg25	0.468491	0.351103	Sg(14-31)
Sacoglottis gabonensis	Sg26	0.292748	0.216196	Sg(14-31)
Sacoglottis gabonensis	Sg27	0.264982	0.062687	Sg(14-31)
Sacoglottis gabonensis	Sg28	0.34344	0.419082	Sg(14-31)
Sacoglottis gabonensis	Sg29	0.284987	0.518622	Sg(14-31)
Sacoglottis gabonensis	Sg30	0.244378	0.364674	Sg(14-31)
Sacoglottis gabonensis	Sg31	1.66543	0.163849	Sg(14-31)
Sacoglottis gabonensis	Sg32	0.276633	0.239111	Sg(32-51)
Sacoglottis gabonensis	Sg33	0.245183	0.292322	Sg(32-51)
Sacoglottis gabonensis	Sg34	0.445858	0.186394	Sg(32-51)
Sacoglottis gabonensis	Sg35	0.199462	0.266604	Sg(32-51)
Sacoglottis gabonensis	Sg36	0.293861	0.411174	Sg(32-51)
Sacoglottis gabonensis	Sg37	0.246392	0.310615	Sg(32-51)
Sacoglottis gabonensis	Sg38	0.437153	0.385342	Sg(32-51)
Sacoglottis gabonensis	Sg39	0.198156	0.226447	Sg(32-51)
Sacoglottis gabonensis	Sg40	0.17705	0.269973	Sg(32-51)
Sacoglottis gabonensis	Sg41	0.450506	0.407746	Sg(32-51)
Sacoglottis gabonensis	Sg42	0.540496	0.462304	Sg(32-51)
Sacoglottis gabonensis	Sg43	0.21306	0.187176	Sg(32-51)
Sacoglottis gabonensis	Sg44	0.485491	0.496402	Sg(32-51)
Sacoglottis gabonensis	Sg45	0.888472	0.448954	Sg(32-51)
Sacoglottis gabonensis	Sg46	0.265471	0.300385	Sg(32-51)
Sacoglottis gabonensis	Sg47	0.228915	0.0551323	Sg(32-51)
Sacoglottis gabonensis	Sg48	0.471495	0.197644	Sg(32-51)
Sacoglottis gabonensis	Sg49	0.141419	0.0711707	Sg(32-51)
Sacoglottis gabonensis	Sg50	0.103822	0.0930359	Sg(32-51)
Sacoglottis gabonensis	Sg51	0.201833	0.111617	Sg(32-51)
